# Supplementary material for: Hydrogenase-based oxidative biocatalysis without oxygen
Source: Nat Commun. 2023 May 31;14:2693. doi: 10.1038/s41467-023-38227-9 (PMC10232426; doi:10.1038/s41467-023-38227-9)
Supplement: Supplementary file 4 — Source Data [file 41467_2023_38227_MOESM4_ESM.xlsx]

## Sheet: Figure 2
																		HPLC data
						Product mM						Conversion rate (mM per min)						Sample Name		Area		Area				repeat/Area
						SH1	SH2	NOX1	NOX2			SH average	(STDEV)	NOX average	(STDEV)					mAU*min		mAU*min				mAU*min
	Total Vol	500 µL			min						min								Time point (min)	UV_VIS	normalisation factor	UV_VIS after normalisaion	Conz. (mM)	dilution	Final conc.	UV_VIS after normalisaion	comment
					1	2.90483	3.58932	4.81403	3.44549		1	3.24708	0.342249	4.12976	0.684273			SH1	1	0.97	1.04893	0.924753	2.90483	1	2.90483
					5	4.83424	4.00717	6.06538	3.41848		5	0.293408	0.0178213	0.153043	0.159794			SH2		1.104	0.984714	1.12114	3.58932	1	3.58932
					10	5.56583	6.31223	2.7961	2.66904		10	0.303664	0.00806689	-0.401872	0.251984			NOX1		5.137	0.923429	5.56296	19.0713	3	4.81403	1.60468	1st run, wrong dilution by HPLC sampling prepration, too high UV signal, HPLC run was repeated
					30	13.427	11.4734	3.15028	3.46271		30	0.325558	0.0301778	0.0286964	0.00463428			NOX2		1.043	0.965857	1.07987	3.44549	1	3.44549
					60	21.1844	20.8556	3.50506	5.43752		60	0.285659	0.0270789	0.0388264	0.0270006			SH1	5	1.565	1.05864	1.47831	4.83424	1	4.83424
					1200	85.6509	89.2826	21.2339	19.5258		1200	0.0582867	0.00144864	0.0139549	9.84105e-05			SH2		1.377	1.10957	1.24102	4.00717	1	4.00717
																		NOX1		1.567	0.855571	1.83152	6.06538	1	6.06538
						Yield in mM						Conversion rate (mM per h)						NOX2		0.962	0.897286	1.07212	3.41848	1	3.41848
					min	SH average	(STDEV)	NOX average	(STDEV)		min	SH average	(STDEV)	NOX average	(STDEV)			SH1	10	8.677	0.938429	9.24631	31.9096	5	5.56583	1.11317	1st run, wrong dilution by HPLC sampling prepration, too high UV signal, HPLC run was repeated
																		SH2		2.154	1.13229	1.90235	6.31223	1	6.31223
					1	3.24708	0.342249	4.12976	0.684273		1	194.825	20.5349	247.786	41.0564			NOX1		0.966	1.08107	0.893558	2.7961	1	2.7961
					5	4.42071	0.413534	4.74193	1.32345		5	17.6045	1.06928	9.18257	9.58763			NOX2		0.949	1.10721	0.857106	2.66904	1	2.66904
					10	5.93903	0.373199	2.73257	0.0635267		10	18.2199	0.484013	-24.1123	15.1191			SH1	30	4.843	1.22807	3.94358	13.427	1	13.427
					30	12.4502	0.976755	3.3065	0.156212		30	19.5335	1.81067	1.72178	0.278057			SH2		4.11	1.21486	3.38311	11.4734	1	11.4734
					60	21.02	0.16439	4.47129	0.96623		60	17.1396	1.62473	2.32959	1.62003			NOX1		1.164	1.16964	0.995176	3.15028	1	3.15028
					1200	87.4668	1.81583	20.3799	0.854042		1200	3.4972	0.0869182	0.837294	0.00590463			NOX2		1.206	1.11171	1.08481	3.46271	1	3.46271
																		SH1	60	7.344	1.19043	6.16921	21.1844	1	21.1844
																		SH2		7.348	1.20957	6.07488	20.8556	1	20.8556
								`										NOX1		1.078	0.982714	1.09696	3.50506	1	3.50506
												Conversion rate (µmol per h)						NOX2		1.884	1.14086	1.65139	5.43752	1	5.43752
												SH average	(STDEV)	NOX average	(STDEV)			SH1	1200	36.282	1.471	24.6649	85.6509	1	85.6509
																		SH2		37.587	1.46214	25.7068	89.2826	1	89.2826
											1	97.4123	10.2675	123.893	20.5282			NOX1		6.959	1.12543	6.18342	21.2339	1	21.2339
											5	8.80224	0.534639	4.59129	4.79382			NOX2		8.732	1.53371	5.69337	19.5258	1	19.5258
											10	9.10993	0.242007	-12.0562	7.55953
											30	9.76675	0.905334	0.860891	0.139028
											60	8.56978	0.812366	1.16479	0.810017
											1200	1.7486	0.0434591	0.418647	0.00295231
																		mAU*min	RT: 12.8 min
																		Xlyonate (Area)	conc. mM
																		UV_VIS_1
																		71.775	250
																		35.844	125
																		17.853	62.5
																		6.836	25
																		10.7014	33.3
																		5.2405	16.7
																		2.6418	8.3
																		1.3028	4.2
																		0.5195	2.1
																		1.452	5.5
																		0.732	2.75
																		0.413	1.375
																		0.142	0.6875
																		1.067	4.125

## Sheet: Figure 4
	TTN
	NOX	NOX (STDEV)	SH	SH (STDEV)
open, unstirred	630	161	3917	169						Sample Name	Area
closed, 150 rpm	704	54	4401	69							mAU*min	normalisation factor	KG, mM	dilution	KG, final conc. mM		Average	STEDEV		Total NADH recylced	STEDEV		TTN	STEDEV
pierced, 150 rpm	849	36	6133	220						SH-un-1	5.002	1.33373	0.194983	100	19.4983	14.6194	15.2772	0.657808		30.5543	1.31562		3917	169
open, 550 rpm	839	14	10674	154						SH-un-2	5.434	1.33612	0.212911	100	21.2911	15.935
										NOX-un-1	1.255	1.2799	0.0394825	100	3.94825	3.0848	2.45605	0.628749		4.9121	1.2575		630	161
										NOX-un-2	0.844	1.22727	0.022426	100	2.2426	1.8273
										SH-close-1	4.866	1.08612	0.189339	100	18.9339	17.4325	17.162	0.270512		34.324	0.541024		4401	69
										SH-closed-2	4.554	1.04426	0.176391	100	17.6391	16.8915
										NOX-closed-1	0.966	0.930622	0.027489	100	2.7489	2.95383	2.74407	0.209765		5.48813	0.41953		704	54
										NOX-closed-2	0.869	0.925837	0.0234635	100	2.34635	2.5343
										SH-pierced-1	6.385	1.0945	0.252378	100	25.2378	23.0588	23.9176	0.858893		47.8353	1.71779		6133	220
										SH-pierced-2	7.038	1.12799	0.279477	100	27.9477	24.7765
										NOX-pierced-1	1.192	1.06818	0.036868	100	3.6868	3.45147	3.311	0.140468		6.62201	0.280935		849	36
										NOX-pierced-2	1.127	1.07775	0.0341705	100	3.41705	3.17054
										SH-550 rpm-1	14.776	1.42225	0.600604	100	60.0604	42.2292	41.6287	0.600449		83.2575	1.2009		10674	154
										SH-550 rpm-2	14.53	1.439	0.590395	100	59.0395	41.0283
										NOX-550 rpm-1	1.347	1.34569	0.0433005	100	4.33005	3.21771	3.27251	0.0548		6.54502	0.1096		839	14
										NOX-550 rpm-2	1.442	1.41986	0.047243	100	4.7243	3.32731
										Negative -1	0	1.04426	-0.0126	100	-1.26		caused by calibration curve
										Negative -2	0	1	-0.0126	100	-1.26
										Calibration
										Area	RT: 10.2 min
										mAU*min
										UV_VIS_1	conc. mM
										120.258	5
										90.559	3.75
										61.413	2.5
										31.203	1.25
										13.249	0.5
										6.175	0.25
										0.616	0.05
										0.335	0.03

## Sheet: Figure 5
Figure 2A				Figure 2B
Time since start (s)	Raw, Sensor 2 - H2 (MilliVolt)	Sensor 2 - H2 (μmol/L)		Time since start (s)	Raw, Sensor 1 - H2 (MilliVolt)	Sensor 1 - H2 (μmol/L)				Calibration
0	2.8104	-0.0668		0	-0.4949	-1.7943				Concentration	Signal	Slope	R2	Intercept
0.969	2.9282	-0.0196		0.982	-0.5355	-1.8106				759.076	1896.15	2.47831	0.998964	26.4
1.97	2.9793	0.0009		1.982	-0.4339	-1.7698				249	678.475	2.47831	0.998964	26.4
2.986	2.8789	-0.0394		2.983	3.2182	-0.3047				0	2.89693	2.47831	0.998964	26.4
4.001	2.8779	-0.0398		3.983	-0.5091	-1.8				0	2.97712	2.49405	1	2.97712
5.002	2.9024	-0.03		4.986	-0.5091	-1.8
6.017	2.9725	-0.0018		5.999	20.3751	6.5781				Polarisation
7.018	2.9725	-0.0018		7.014	9.4743	2.205				Device: x-5 UniAmp (sn#: 101223 + FW/HW: 1.0.600/1.0.0)
8.018	2.7775	-0.08		8.015	240.238	94.7795				Sensor 1 - H2: PreAmp: 1pA=1mV, Polarisation: 100
9.018	2.9915	0.0058		9.015	308.241	122.06
10.019	2.4932	-0.194		10.014	313.332	124.103
11.032	2.9781	0.0004		11.014	294.005	116.349
12.049	3.0294	0.021		12.015	274.916	108.691
13.063	2.9711	-0.0024		13.016	266.425	105.285
14.065	2.9165	-0.0243		14.016	270.227	106.81
15.081	2.8191	-0.0634		15.016	283.787	112.25
16.094	2.8338	-0.0575		16.032	283.787	112.25
17.095	2.8054	-0.0689		17.046	305.98	121.153
18.096	2.8054	-0.0689		18.047	331.304	131.312
19.11	2.9953	0.0073		19.048	384.012	152.457
20.111	2.9797	0.001		20.049	410.477	163.074
21.126	2.8828	-0.0378		21.062	435.745	173.21
22.127	2.872	-0.0422		22.077	459.404	182.702
23.141	2.8042	-0.0693		23.093	480.797	191.284
24.143	2.9175	-0.0239		24.108	500.759	199.292
25.157	2.9816	0.0018		25.109	518.736	206.504
26.158	2.817	-0.0642		26.124	535.306	213.151
27.159	2.8795	-0.0391		27.124	550.052	219.067
28.172	2.8795	-0.0391		28.125	563.908	224.625
29.173	2.8812	-0.0384		29.138	576.591	229.713
30.173	2.8683	-0.0436		30.139	587.707	234.173
31.174	2.9785	0.0005		31.14	598.108	238.345
32.174	2.8366	-0.0563		32.141	607.715	242.199
33.188	3.0693	0.037		33.141	616.796	245.842
34.189	2.8237	-0.0615		34.156	624.959	249.117
35.19	2.7364	-0.0965		35.157	633.005	252.345
36.19	2.9246	-0.021		36.172	640.115	255.197
37.19	2.8358	-0.0567		37.172	647.023	257.968
38.204	2.8358	-0.0567		38.173	653.385	260.52
39.205	3.1932	0.0867		39.187	653.385	260.52
40.206	2.8786	-0.0395		40.202	665.349	265.32
41.22	2.8561	-0.0485		41.203	670.311	267.311
42.235	2.933	-0.0177		42.205	675.243	269.289
43.236	2.9752	-0.0008		43.205	679.903	271.159
44.252	2.9535	-0.0095		44.219	684.671	273.071
45.253	2.8902	-0.0349		45.233	688.944	274.785
46.268	2.8823	-0.038		46.233	692.886	276.367
47.269	2.8356	-0.0568		47.233	697.127	278.068
48.269	2.9423	-0.014		48.234	700.854	279.563
49.27	2.9423	-0.014		49.25	704.33	280.958
50.283	2.878	-0.0398		50.25	707.701	282.31
51.298	2.9936	0.0066		51.265	710.872	283.582
52.299	2.8122	-0.0661		52.267	713.882	284.79
53.299	2.9897	0.005		53.266	717.077	286.071
54.3	2.8768	-0.0402		54.267	719.892	287.201
55.301	2.9074	-0.028		55.28	722.791	288.364
56.302	2.9001	-0.0309		56.281	725.476	289.441
57.303	2.9862	0.0036		57.296	728.355	290.596
58.303	2.89	-0.0349		58.297	730.587	291.491
59.304	3.3922	0.1664		59.297	733.23	292.552
60.314	3.3922	0.1664		60.296	735.477	293.453
61.315	3.0666	0.0359		61.31	737.741	294.361
62.316	3.147	0.0681		62.312	739.924	295.237
63.316	3.0337	0.0227		63.327	742.302	296.191
64.317	5.0069	0.8139		64.342	744.587	297.108
65.317	3.7706	0.3181		65.359	746.261	297.779
66.318	2.3981	-0.2322		66.359	748.531	298.69
67.319	3.2537	0.1109		67.373	750.191	299.356
68.32	9.344	2.5528		68.373	752.199	300.161
69.32	11.0849	3.2508		69.374	754.226	300.974
70.33	11.0849	3.2508		70.375	755.858	301.629
71.331	8.2001	2.0942		71.375	759.415	303.056
72.332	9.1128	2.4601		72.376	759.415	303.056
73.332	9.4786	2.6068		73.376	761.035	303.706
74.333	9.2151	2.5011		74.391	762.528	304.305
75.344	10.9396	3.1926		75.392	764.316	305.022
76.345	11.4716	3.4059		76.393	765.714	305.583
77.346	12.3072	3.7409		77.404	767.188	306.174
78.346	13.6746	4.2892		78.405	768.503	306.702
79.347	14.3535	4.5614		79.406	770.052	307.323
80.36	14.3535	4.5614		80.406	771.503	307.905
81.36	17.7688	5.9308		81.407	772.827	308.436
82.361	18.8788	6.3759		82.408	775.417	309.476
83.362	20.1579	6.8887		83.421	775.417	309.476
84.363	22.5118	7.8325		84.421	776.747	310.009
85.376	24.8989	8.7896		85.423	778.241	310.608
86.377	33.4026	12.1992		86.422	779.404	311.075
87.377	37.4805	13.8343		87.437	780.411	311.479
88.378	56.1077	21.3029		88.438	781.781	312.028
89.379	29.7479	10.7339		89.452	782.821	312.446
90.392	29.7479	10.7339		90.453	783.842	312.855
91.393	28.7852	10.3479		91.453	785.092	313.357
92.393	28.5873	10.2685		92.454	786.242	313.818
93.394	29.4742	10.6241		93.468	788.571	314.752
94.394	30.7062	11.1181		94.469	788.571	314.752
95.407	32.2118	11.7218		95.483	789.461	315.11
96.408	33.7615	12.3431		96.484	790.535	315.54
97.409	35.6126	13.0853		97.485	791.481	315.92
98.409	37.6967	13.921		98.485	792.524	316.338
99.41	39.7796	14.7561		99.485	793.6	316.77
100.422	39.7796	14.7561		100.499	794.519	317.139
101.423	43.9949	16.4463		101.515	795.586	317.567
102.424	46.463	17.4358		102.531	796.521	317.942
103.425	48.5736	18.2821		103.546	798.389	318.691
104.426	51.4872	19.4503		104.561	799.221	319.025
105.426	53.8282	20.389		105.562	799.221	319.025
106.427	56.3062	21.3825		106.563	800.347	319.477
107.428	58.9233	22.4319		107.563	801.718	320.027
108.428	61.4076	23.428		108.563	802.518	320.348
109.429	63.9768	24.4581		109.564	803.11	320.585
110.44	63.9768	24.4581		110.577	803.899	320.901
111.44	69.036	26.4866		111.577	804.694	321.22
112.442	71.7267	27.5654		112.577	805.452	321.525
113.442	74.2214	28.5657		113.578	806.272	321.853
114.443	76.8728	29.6288		114.577	807.86	322.491
115.455	79.5956	30.7205		115.593	808.448	322.727
116.456	81.9978	31.6837		116.609	808.448	322.727
117.456	84.3724	32.6358		117.625	809.361	323.093
118.457	87.0677	33.7165		118.625	810.107	323.392
119.458	89.5535	34.7132		119.639	810.585	323.584
120.47	89.5535	34.7132		120.652	811.529	323.962
121.47	92.0588	35.7177		121.662	812.271	324.26
122.471	96.9474	37.6778		122.672	812.86	324.496
123.472	99.2754	38.6112		123.687	813.612	324.798
124.473	101.753	39.6045		124.702	815.375	325.505
125.474	104.441	40.6823		125.701	815.761	325.66
126.474	106.838	41.6435		126.717	816.521	325.965
127.475	109.061	42.5348		127.717	817.079	326.189
128.476	111.637	43.5677		128.718	817.079	326.189
129.476	113.821	44.4435		129.718	817.885	326.513
130.484	113.821	44.4435		130.734	818.391	326.715
131.485	116.077	45.3481		131.734	819.166	327.026
132.486	120.756	47.2239		132.735	819.823	327.29
133.487	123.075	48.1537		133.736	820.468	327.548
134.487	125.348	49.0653		134.749	821.883	328.116
135.502	127.543	49.9453		135.749	822.441	328.34
136.502	129.732	50.8228		136.749	823.3	328.685
137.503	132.069	51.7599		137.75	823.737	328.86
138.504	134.29	52.6506		138.765	824.369	329.113
139.505	136.296	53.455		139.766	824.369	329.113
140.519	138.37	54.2864		140.779	824.967	329.353
141.519	138.37	54.2864		141.78	825.676	329.638
142.52	142.626	55.9927		142.781	826.048	329.787
143.521	144.547	56.7629		143.782	826.874	330.118
144.521	146.743	57.6436		144.783	827.628	330.421
145.532	148.841	58.4849		145.782	828.767	330.878
146.533	150.756	59.2527		146.795	829.407	331.134
147.534	152.751	60.0526		147.796	830.141	331.429
148.534	154.875	60.9043		148.796	830.57	331.601
149.535	156.776	61.6662		149.797	830.57	331.601
150.548	158.719	62.4454		150.797	831.126	331.824
151.549	158.719	62.4454		151.798	831.889	332.13
152.549	162.664	64.0272		152.798	832.237	332.27
153.55	164.465	64.7493		153.799	832.877	332.526
154.551	166.353	65.5062		154.812	833.562	332.802
155.563	168.248	66.2662		155.826	835.023	333.388
156.564	170.1	67.0087		156.827	835.456	333.561
157.565	171.952	67.7512		157.828	836.006	333.782
158.565	173.833	68.5053		158.829	836.605	334.022
159.566	175.647	69.2327		159.843	837.15	334.241
160.579	177.554	69.9974		160.844	837.15	334.241
161.58	177.554	69.9974		161.845	837.767	334.488
162.581	180.993	71.3764		162.845	838.512	334.787
163.582	182.548	71.9999		163.846	839.049	335.003
164.583	184.506	72.7847		164.857	839.698	335.263
165.594	186.181	73.4565		165.858	840.214	335.47
166.595	187.895	74.1435		166.859	841.201	335.866
167.595	189.499	74.7866		167.86	841.541	336.002
168.596	191.158	75.4521		168.861	842.232	336.28
169.597	192.745	76.0883		169.862	842.734	336.481
170.598	194.417	76.7585		170.873	843.439	336.763
171.598	196.144	77.451		171.874	843.439	336.763
172.599	196.144	77.451		172.875	843.908	336.952
173.599	199.123	78.6455		173.876	844.687	337.264
174.6	200.974	79.3878		174.877	845.169	337.458
175.611	202.508	80.0029		175.89	845.806	337.713
176.611	204.197	80.6799		176.891	846.225	337.881
177.612	205.664	81.2681		177.891	847.067	338.219
178.613	207.121	81.8524		178.892	847.616	338.439
179.613	208.635	82.4594		179.893	848.099	338.633
180.614	210.175	83.0769		180.904	848.487	338.789
181.615	210.175	83.0769		181.905	849.038	339.01
182.616	211.793	83.7255		182.906	849.664	339.261
183.617	214.734	84.905		183.906	849.664	339.261
184.617	216.199	85.4924		184.907	849.858	339.339
185.627	217.52	86.022		185.906	850.46	339.58
186.628	218.95	86.5952		186.906	850.838	339.732
187.629	220.535	87.2306		187.92	851.258	339.9
188.63	221.679	87.6896		188.921	852.287	340.313
189.63	223.239	88.3149		189.922	852.453	340.38
190.631	224.879	88.9724		190.923	853.097	340.638
191.632	226.333	89.5556		191.925	853.546	340.818
192.632	226.333	89.5556		192.925	854.077	341.031
193.636	227.804	90.1455		193.935	854.365	341.147
194.636	230.58	91.2583		194.936	854.365	341.147
195.641	231.969	91.8154		195.937	854.879	341.353
196.641	233.239	92.3246		196.938	855.184	341.475
197.642	234.52	92.8379		197.939	855.666	341.669
198.643	235.757	93.334		198.951	856.121	341.851
199.643	237.135	93.8868		199.952	857.223	342.293
200.644	238.384	94.3874		200.953	857.62	342.452
201.644	239.779	94.9469		201.954	857.992	342.602
202.645	240.913	95.4016		202.967	859.107	343.049
203.646	240.913	95.4016		203.981	859.396	343.165
204.647	243.933	96.6123		204.995	859.396	343.165
205.658	244.858	96.9833		206.008	859.67	343.275
206.659	246.163	97.5063		207.018	860.213	343.493
207.66	247.302	97.9633		208.031	860.624	343.658
208.66	248.502	98.4444		209.045	861.006	343.811
209.661	249.66	98.9086		210.046	861.995	344.207
210.674	250.797	99.3643		211.06	862.428	344.381
211.675	252.062	99.8718		212.061	862.819	344.538
212.675	253.259	100.352		213.062	863.226	344.702
213.676	254.381	100.801		214.063	863.584	344.845
214.677	254.381	100.801		215.063	863.983	345.005
215.689	256.717	101.738		216.078	864.469	345.2
216.69	257.902	102.213		217.094	864.469	345.2
217.69	258.873	102.603		218.095	864.885	345.367
218.691	260.094	103.092		219.095	865.5	345.614
219.692	261.095	103.493		220.096	866.086	345.849
220.703	262.341	103.993		221.096	866.583	346.048
221.704	263.454	104.439		222.108	866.967	346.202
222.705	264.616	104.905		223.109	867.467	346.403
223.705	265.758	105.363		224.123	868.055	346.639
224.706	266.85	105.801		225.124	868.231	346.709
225.72	267.859	106.205		226.139	868.768	346.925
226.721	268.999	106.663		227.139	869.15	347.078
227.722	270.033	107.077		228.139	869.15	347.078
228.722	271.223	107.554		229.14	869.674	347.288
229.723	272.243	107.964		230.141	869.994	347.417
230.737	273.226	108.357		231.155	870.794	347.737
231.738	274.215	108.754		232.156	871.154	347.882
232.738	275.284	109.183		233.157	871.861	348.166
233.739	276.335	109.604		234.171	872.158	348.285
234.74	277.375	110.021		235.186	872.448	348.401
235.752	278.445	110.45		236.186	872.805	348.544
236.753	279.362	110.818		237.187	873.12	348.671
237.753	280.365	111.22		238.203	873.659	348.887
238.754	281.351	111.615		239.217	874.059	349.047
239.754	282.357	112.019		240.235	874.059	349.047
240.754	283.442	112.453		241.232	874.878	349.376
241.755	284.432	112.851		242.232	875.029	349.436
242.756	285.384	113.232		243.233	875.468	349.613
243.756	286.524	113.689		244.233	875.831	349.758
244.757	287.347	114.019		245.243	876.218	349.914
245.767	288.215	114.367		246.235	876.455	350.009
246.767	289.306	114.805		247.249	876.912	350.192
247.769	290.277	115.194		248.25	877.227	350.318
248.769	291.197	115.563		249.265	877.671	350.496
249.77	292.096	115.923		250.279	877.671	350.496
250.782	293.228	116.377		251.281	878.333	350.762
251.783	294.181	116.759		252.281	878.784	350.943
252.783	295.31	117.212		253.281	879.104	351.071
253.784	295.877	117.44		254.282	879.609	351.274
254.785	296.882	117.842		255.295	879.837	351.365
255.798	297.809	118.214		256.312	880.302	351.552
256.798	298.709	118.575		257.328	880.666	351.698
257.799	299.558	118.915		258.342	880.875	351.782
258.799	300.562	119.318		259.343	881.251	351.933
259.8	301.283	119.607		260.358	881.488	352.028
260.813	302.33	120.027		261.359	881.724	352.122
261.814	303.37	120.444		262.36	882.152	352.294
262.814	304.077	120.727		263.374	882.563	352.459
263.815	305.026	121.108		264.376	882.772	352.543
264.816	305.9	121.458		265.39	883.267	352.741
265.829	306.544	121.716		266.391	883.457	352.818
266.829	307.573	122.129		267.405	883.864	352.981
267.83	308.367	122.448		268.42	884.117	353.082
268.831	309.22	122.789		269.42	884.447	353.215
269.832	310.075	123.132		270.42	884.678	353.307
270.833	310.888	123.458		271.421	884.956	353.419
271.833	311.871	123.852		272.436	885.408	353.6
272.834	312.582	124.137		273.437	885.48	353.629
273.835	313.48	124.497		274.439	885.984	353.831
274.835	314.352	124.847		275.439	886.357	353.981
275.845	315.138	125.162		276.452	886.65	354.099
276.846	315.905	125.47		277.469	886.848	354.178
277.846	316.709	125.792		278.483	887.284	354.353
278.847	317.66	126.174		279.485	887.509	354.443
279.848	318.427	126.481		280.499	887.817	354.567
280.862	319.25	126.811		281.499	887.984	354.634
281.863	320.002	127.112		282.5	888.411	354.805
282.864	320.833	127.446		283.515	888.797	354.96
283.865	321.537	127.728		284.515	889.003	355.042
284.865	322.344	128.052		285.516	889.301	355.162
285.878	323.181	128.387		286.53	889.39	355.198
286.879	323.904	128.677		287.531	889.907	355.405
287.88	324.733	129.009		288.531	890.197	355.521
288.881	325.485	129.311		289.531	890.447	355.622
289.881	326.328	129.649		290.531	890.606	355.685
290.893	327.011	129.923		291.532	891.034	355.857
291.894	327.79	130.235		292.533	891.277	355.955
292.895	328.441	130.496		293.533	891.531	356.056
293.896	329.273	130.83		294.534	891.731	356.137
294.896	329.97	131.109		295.535	892.055	356.267
295.908	330.673	131.391		296.535	892.406	356.408
296.909	331.435	131.697		297.546	892.635	356.5
297.91	332.054	131.945		298.547	892.959	356.629
298.911	332.806	132.246		299.548	893.286	356.76
299.911	333.557	132.547		300.561	893.544	356.864
300.912	334.145	132.783		301.562	894.022	357.056
301.913	334.543	132.943		302.577	894.118	357.094
302.914	335.643	133.384		303.592	894.643	357.305
303.915	336.245	133.625		304.592	894.927	357.419
304.916	336.872	133.877		305.592	894.927	357.419
305.923	337.619	134.176		306.608	895.086	357.483
306.924	338.294	134.447		307.608	895.364	357.594
307.924	338.782	134.642		308.609	895.463	357.634
308.925	339.603	134.972		309.609	895.777	357.76
309.926	340.04	135.147		310.624	896.066	357.876
310.939	340.676	135.402		311.625	896.341	357.986
311.939	341.319	135.66		312.638	896.814	358.176
312.939	342.073	135.962		313.64	897	358.251
313.94	342.565	136.16		314.655	897.633	358.504
314.941	343.268	136.441		315.656	897.665	358.517
315.955	343.903	136.696		316.656	897.665	358.517
316.956	344.496	136.933		317.671	897.994	358.649
317.956	345.124	137.185		318.685	898.269	358.759
318.957	345.774	137.446		319.686	898.508	358.855
319.958	346.353	137.678		320.687	898.688	358.928
320.969	346.728	137.828		321.687	898.969	359.041
321.969	347.458	138.121		322.703	899.003	359.054
322.969	347.958	138.322		323.703	899.467	359.24
323.97	348.686	138.613		324.717	899.791	359.37
324.97	349.068	138.766		325.718	900.087	359.489
325.971	349.681	139.012		326.718	900.392	359.611
326.972	350.225	139.23		327.719	900.392	359.611
327.972	350.793	139.458		328.72	900.726	359.745
328.972	351.195	139.619		329.733	900.935	359.829
329.973	351.657	139.805		330.733	900.878	359.806
330.987	352.233	140.036		331.749	901.361	360
331.988	352.82	140.271		332.765	901.594	360.094
332.988	353.212	140.428		333.765	901.754	360.158
333.988	353.699	140.623		334.781	902.135	360.31
334.989	354.201	140.825		335.795	902.492	360.454
336	354.807	141.068		336.796	902.63	360.509
337.001	355.198	141.225		337.81	902.873	360.607
338.002	355.691	141.422		338.811	903.104	360.699
339.002	356.2	141.626		339.812	903.104	360.699
340.003	356.607	141.79		340.813	903.355	360.8
341.017	357.159	142.011		341.827	903.645	360.917
342.017	357.508	142.151		342.828	903.835	360.992
343.018	357.965	142.334		343.829	904.141	361.115
344.018	358.582	142.581		344.83	904.22	361.147
345.018	358.759	142.652		345.842	904.728	361.351
346.019	359.304	142.871		346.843	904.931	361.432
347.019	359.693	143.027		347.844	905.125	361.51
348.02	360.061	143.174		348.844	905.329	361.592
349.02	360.562	143.375		349.845	905.329	361.592
350.021	360.895	143.509		350.845	905.691	361.737
351.033	361.505	143.753		351.857	905.973	361.85
352.033	361.824	143.881		352.858	906.223	361.95
353.034	362.111	143.996		353.859	906.466	362.048
354.034	362.585	144.186		354.875	906.483	362.055
355.035	362.81	144.277		355.889	907.165	362.328
356.036	363.256	144.455		356.89	907.249	362.362
357.037	363.771	144.662		357.89	907.44	362.439
358.037	364.094	144.791		358.892	907.753	362.564
359.039	364.841	145.091		359.892	908.018	362.671
360.039	364.841	145.091		360.893	908.095	362.702
361.05	365.245	145.253		361.904	908.095	362.702
362.05	365.631	145.408		362.905	908.321	362.792
363.051	365.952	145.536		363.906	908.55	362.884
364.052	366.182	145.628		364.921	908.656	362.927
365.052	366.742	145.853		365.937	908.846	363.003
366.052	367.189	146.032		366.938	909.628	363.317
367.052	367.339	146.093		367.939	909.791	363.382
368.053	367.647	146.216		368.952	909.729	363.357
369.053	368.097	146.396		369.953	910.14	363.522
370.054	368.408	146.521		370.954	910.357	363.609
371.062	368.718	146.645		371.954	910.456	363.648
372.063	368.936	146.733		372.955	910.644	363.724
373.063	369.391	146.915		373.967	910.644	363.724
374.064	369.702	147.04		374.967	910.981	363.859
375.065	370.265	147.266		375.967	911.265	363.973
376.079	370.45	147.34		376.968	911.355	364.009
377.08	370.712	147.445		377.968	911.916	364.234
378.081	371.118	147.608		378.969	912.035	364.282
379.081	371.492	147.758		379.971	912.081	364.3
380.082	371.686	147.835		380.984	912.325	364.398
381.095	372.116	148.008		382	912.591	364.505
382.095	372.518	148.169		383.014	912.89	364.625
383.096	372.858	148.305		384.015	912.898	364.628
384.096	373.124	148.412		385.016	912.898	364.628
385.097	373.491	148.559		386.029	912.955	364.651
386.097	373.687	148.638		387.03	913.307	364.793
387.098	374.161	148.828		388.029	913.414	364.835
388.099	374.511	148.968		389.03	913.929	365.042
389.1	374.681	149.036		390.03	914.021	365.079
390.101	375.1	149.204		391.031	914.287	365.185
391.111	375.432	149.337		392.033	914.383	365.224
392.111	375.541	149.381		393.047	914.723	365.36
393.112	375.982	149.558		394.06	914.945	365.45
394.112	376.343	149.703		395.061	915.037	365.486
395.113	376.601	149.806		396.062	915.037	365.486
396.127	376.906	149.928		397.077	915.122	365.52
397.127	377.168	150.033		398.077	915.496	365.671
398.128	377.562	150.191		399.077	915.801	365.793
399.129	377.899	150.327		400.078	915.998	365.872
400.13	378.077	150.398		401.092	916.291	365.989
401.143	378.435	150.542		402.093	916.458	366.057
402.143	378.717	150.655		403.094	916.621	366.122
403.144	378.934	150.742		404.095	916.775	366.184
404.144	379.347	150.907		405.095	917.01	366.278
405.155	379.637	151.024		406.109	917.131	366.327
406.146	379.964	151.154		407.109	917.131	366.327
407.146	380.117	151.216		408.11	917.374	366.424
408.147	380.525	151.38		409.111	917.714	366.56
409.147	380.852	151.511		410.123	918.122	366.724
410.168	381.199	151.65		411.124	918.188	366.751
411.158	381.44	151.746		412.126	918.27	366.784
412.158	381.759	151.874		413.139	918.416	366.842
413.159	382.158	152.034		414.139	918.616	366.922
414.16	382.407	152.134		415.14	918.706	366.958
415.176	382.572	152.2		416.155	919.141	367.133
416.174	382.943	152.349		417.155	918.994	367.074
417.175	383.185	152.446		418.156	918.994	367.074
418.175	383.497	152.571		419.157	919.24	367.173
419.177	383.905	152.734		420.157	921.792	368.197
420.188	384.238	152.868		421.172	921.065	367.905
421.188	384.471	152.962		422.185	921.037	367.894
422.189	384.955	153.156		423.186	921.18	367.951
423.19	384.959	153.157		424.187	921.454	368.061
424.19	385.379	153.326		425.203	921.53	368.091
425.191	385.773	153.484		426.218	921.659	368.143
426.191	385.859	153.518		427.233	921.851	368.22
427.192	386.195	153.653		428.233	922.059	368.303
428.193	386.499	153.775		429.234	922.059	368.303
429.194	386.938	153.951		430.234	922.3	368.4
430.204	387.096	154.014		431.235	922.349	368.42
431.205	387.773	154.286		432.249	922.643	368.538
432.205	387.773	154.286		433.249	922.714	368.566
433.206	387.935	154.35		434.264	922.772	368.589
434.206	388.324	154.507		435.264	922.99	368.677
435.206	388.673	154.646		436.264	923.206	368.763
436.207	388.88	154.729		437.264	923.193	368.758
437.208	389.077	154.808		438.264	923.437	368.856
438.208	389.499	154.977		439.264	923.688	368.957
439.209	389.815	155.104		440.265	923.688	368.957
440.221	390.056	155.201		441.279	924.026	369.092
441.235	390.316	155.305		442.28	924.112	369.127
442.236	390.932	155.552		443.28	924.144	369.14
443.237	390.932	155.552		444.281	924.562	369.307
444.237	391.114	155.625		445.296	924.658	369.346
445.251	391.458	155.763		446.296	924.745	369.381
446.252	391.813	155.906		447.297	925.007	369.486
447.252	391.968	155.968		448.297	925.277	369.595
448.253	392.255	156.083		449.311	925.345	369.622
449.254	392.5	156.181		450.312	925.588	369.719
450.266	392.929	156.353		451.311	925.588	369.719
451.267	393.019	156.389		452.312	925.752	369.785
452.267	393.646	156.64		453.327	926.114	369.93
453.268	393.646	156.64		454.327	926.112	369.929
454.269	393.855	156.724		455.342	926.458	370.068
455.282	394.051	156.803		456.343	926.428	370.056
456.283	394.478	156.974		457.342	926.47	370.073
457.284	394.763	157.088		458.343	926.678	370.156
458.285	394.905	157.145		459.357	926.988	370.281
459.285	395.222	157.272		460.358	927.057	370.308
460.3	395.576	157.414		461.359	927.148	370.345
461.3	395.797	157.503		462.36	927.148	370.345
462.301	396.363	157.73		463.361	927.548	370.505
463.302	396.363	157.73		464.362	927.805	370.608
464.302	396.56	157.809		465.374	928.118	370.734
465.313	396.897	157.944		466.39	928.189	370.763
466.314	397.147	158.044		467.405	928.107	370.729
467.314	397.369	158.133		468.406	928.414	370.853
468.315	397.701	158.266		469.406	928.506	370.89
469.315	397.84	158.322		470.407	928.898	371.047
470.329	398.219	158.474		471.421	928.874	371.037
471.33	398.379	158.538		472.436	929.041	371.104
472.331	398.854	158.728		473.436	929.084	371.122
473.332	398.854	158.728		474.437	929.296	371.207
474.332	399.115	158.833		475.437	929.54	371.305
475.345	399.355	158.93		476.438	929.712	371.374
476.346	399.633	159.041		477.439	929.623	371.338
477.347	399.955	159.17		478.451	930.01	371.493
478.347	400.277	159.299		479.467	930.224	371.579
479.348	400.514	159.394		480.467	930.439	371.665
480.36	400.703	159.47		481.469	930.578	371.721
481.36	401.002	159.59		482.482	930.643	371.747
482.36	401.434	159.763		483.483	930.759	371.793
483.361	401.434	159.763		484.483	930.83	371.822
484.361	401.715	159.876		485.499	930.936	371.864
485.376	401.863	159.935		486.499	931.024	371.9
486.376	402.371	160.139		487.5	931.28	372.002
487.377	402.476	160.181		488.5	931.516	372.097
488.378	402.65	160.251		489.501	931.605	372.133
489.378	402.904	160.352		490.514	931.839	372.227
490.391	403.192	160.468		491.514	932.183	372.365
491.392	403.539	160.607		492.515	932.113	372.337
492.393	404.006	160.794		493.53	932.157	372.354
493.394	404.006	160.794		494.53	932.449	372.472
494.394	404.061	160.816		495.53	932.623	372.541
495.395	404.354	160.934		496.531	932.828	372.624
496.396	404.718	161.08		497.546	933.061	372.717
497.396	404.906	161.155		498.546	933.051	372.713
498.397	405.142	161.25		499.547	933.349	372.832
499.398	405.445	161.371		500.546	933.468	372.88
500.408	405.624	161.443		501.547	933.505	372.895
501.408	405.922	161.562		502.548	933.663	372.959
502.409	406.102	161.635		503.561	933.814	373.019
503.41	406.604	161.836		504.561	933.835	373.028
504.41	406.604	161.836		505.562	934.092	373.131
505.41	406.886	161.949		506.563	934.598	373.334
506.411	407.16	162.059		507.577	934.598	373.334
507.412	407.454	162.177		508.576	934.684	373.368
508.413	407.536	162.21		509.577	934.689	373.37
509.413	407.819	162.323		510.577	934.839	373.43
510.424	408.155	162.458		511.578	935.018	373.502
511.424	408.349	162.536		512.579	935.048	373.514
512.425	408.551	162.617		513.579	935.092	373.532
513.426	409.133	162.85		514.58	935.168	373.562
514.426	409.133	162.85		515.593	935.251	373.595
515.44	409.068	162.824		516.593	935.377	373.646
516.441	409.438	162.972		517.609	935.61	373.74
517.442	409.764	163.103		518.623	935.61	373.74
518.442	410.039	163.213		519.624	935.825	373.826
519.443	410.346	163.337		520.639	935.914	373.862
520.457	410.442	163.375		521.64	936.01	373.9
521.458	410.681	163.471		522.639	936.26	374
522.458	410.898	163.558		523.655	936.299	374.016
523.458	411.284	163.713		524.67	936.481	374.089
524.459	411.284	163.713		525.67	936.276	374.007
525.47	411.652	163.86		526.672	936.381	374.049
526.471	411.96	163.984		527.686	936.827	374.228
527.472	412.503	164.201		528.688	936.825	374.227
528.472	412.401	164.16		529.688	936.825	374.227
529.473	412.81	164.324		530.702	937.095	374.335
530.486	412.934	164.374		531.717	937.131	374.35
531.487	413.242	164.497		532.717	937.193	374.375
532.487	413.304	164.522		533.732	937.301	374.418
533.488	413.723	164.69		534.733	937.523	374.507
534.488	413.723	164.69		535.734	937.454	374.479
535.489	413.952	164.782		536.734	937.588	374.533
536.489	414.219	164.889		537.735	937.881	374.651
537.49	414.585	165.036		538.736	937.975	374.688
538.49	414.894	165.16		539.736	938.195	374.777
539.491	415.217	165.29		540.75	938.195	374.777
540.502	416.185	165.678		541.765	938.167	374.765
541.503	415.991	165.6		542.765	938.291	374.815
542.504	415.987	165.598		543.766	938.446	374.877
543.505	416.332	165.736		544.781	938.404	374.861
544.505	416.6	165.844		545.781	938.357	374.842
545.505	416.6	165.844		546.782	938.764	375.005
546.505	416.746	165.903		547.796	938.793	375.017
547.506	416.975	165.994		548.796	939.084	375.133
548.507	417.205	166.086		549.798	939.094	375.137
549.508	417.566	166.231		550.798	939.133	375.153
550.516	417.618	166.252		551.798	939.133	375.153
551.516	417.857	166.348		552.811	939.179	375.171
552.517	417.846	166.343		553.812	939.376	375.25
553.518	418.186	166.48		554.813	939.57	375.328
554.518	418.465	166.592		555.814	939.567	375.327
555.534	418.465	166.592		556.815	939.538	375.315
556.534	418.63	166.658		557.816	939.728	375.392
557.535	418.779	166.717		558.816	940.002	375.501
558.535	418.86	166.75		559.829	939.94	375.477
559.536	419.149	166.866		560.843	940.024	375.51
560.55	419.153	166.868		561.844	940.328	375.632
561.564	419.319	166.934		562.859	940.328	375.632
562.565	419.424	166.976		563.859	940.367	375.648
563.566	419.551	167.027		564.859	940.376	375.651
564.567	419.838	167.142		565.86	940.396	375.66
565.581	419.943	167.184		566.861	940.42	375.669
566.581	419.943	167.184		567.874	940.527	375.712
567.582	420.014	167.213		568.89	940.781	375.814
568.583	420.086	167.242		569.904	940.915	375.868
569.583	420.228	167.298		570.904	941.082	375.935
570.595	420.309	167.331		571.904	941.189	375.978
571.596	420.333	167.341		572.906	941.261	376.007
572.597	420.234	167.301		573.906	941.476	376.093
573.597	420.312	167.333		574.907	941.476	376.093
574.598	420.397	167.367		575.908	941.381	376.055
575.598	420.534	167.421		576.908	941.705	376.185
576.599	420.534	167.421		577.92	941.579	376.134
577.6	420.549	167.427		578.921	941.758	376.206
578.601	420.478	167.399		579.922	941.961	376.287
579.601	420.626	167.458		580.922	941.969	376.291
580.609	420.647	167.467		581.922	942.052	376.324
581.61	420.688	167.483		582.938	942.357	376.447
582.611	420.66	167.472		583.951	942.174	376.373
583.612	420.78	167.52		584.952	942.178	376.375
584.612	420.825	167.538		585.968	942.178	376.375
585.626	421.09	167.644		586.968	942.42	376.472
586.627	421.09	167.644		587.969	942.474	376.493
587.628	421.172	167.677		588.969	942.687	376.579
588.628	421.253	167.71		589.97	942.724	376.594
589.629	421.417	167.775		590.983	942.867	376.651
590.642	421.537	167.823		591.999	942.944	376.682
591.657	421.79	167.925		593.015	943.112	376.749
592.658	421.971	167.997		594.029	943.132	376.757
593.658	421.992	168.006		595.03	943.443	376.882
594.659	422.646	168.268		596.031	943.497	376.904
595.659	422.86	168.354		597.031	943.423	376.874
596.66	422.86	168.354		598.031	943.423	376.874
597.661	423.193	168.487		599.032	943.407	376.867
598.661	423.57	168.639		600.047	943.67	376.973
599.662	423.833	168.744		601.061	943.694	376.983
600.672	424.363	168.956		602.062	943.929	377.077
601.673	424.759	169.115		603.062	944.095	377.143
602.673	425.041	169.228		604.063	944.038	377.121
603.674	425.541	169.429		605.077	944.159	377.169
604.675	426.447	169.792		606.077	944.251	377.206
605.69	426.806	169.936		607.078	944.287	377.22
606.691	426.806	169.936		608.079	944.585	377.34
607.691	427.145	170.072		609.08	944.585	377.34
608.691	427.677	170.285		610.08	944.62	377.354
609.692	428.253	170.516		611.095	944.757	377.409
610.704	428.701	170.696		612.108	944.842	377.443
611.705	429.158	170.879		613.108	944.945	377.485
612.705	429.617	171.063		614.108	944.976	377.497
613.706	430.052	171.238		615.109	945.172	377.576
614.707	431.044	171.635		616.124	945.087	377.542
615.719	431.53	171.83		617.125	945.363	377.652
616.719	431.53	171.83		618.142	945.463	377.692
617.72	431.809	171.942		619.156	945.463	377.692
618.721	432.337	172.154		620.157	945.596	377.746
619.721	432.628	172.27		621.157	945.489	377.703
620.721	433.181	172.492		622.157	945.74	377.804
621.735	433.496	172.618		623.157	946.004	377.909
622.736	433.895	172.778		624.158	945.999	377.907
623.737	434.336	172.955		625.171	946.001	377.908
624.738	435.131	173.274		626.171	946.131	377.96
625.738	435.518	173.429		627.172	946.204	377.99
626.739	435.518	173.429		628.173	946.29	378.024
627.739	435.615	173.468		629.187	946.462	378.093
628.74	436.153	173.684		630.203	946.492	378.105
629.741	436.517	173.83		631.217	946.492	378.105
630.75	436.66	173.887		632.218	946.558	378.132
631.752	436.899	173.983		633.22	946.782	378.221
632.753	437.254	174.125		634.22	946.744	378.206
633.754	437.576	174.254		635.232	946.821	378.237
634.755	438.076	174.455		636.233	946.922	378.277
635.766	438.381	174.577		637.234	947.01	378.313
636.766	438.693	174.702		638.235	947.135	378.363
637.767	438.693	174.702		639.235	947.143	378.366
638.767	439.019	174.833		640.236	947.067	378.336
639.768	439.145	174.883		641.251	947.067	378.336
640.783	439.354	174.967		642.267	947.43	378.482
641.784	439.455	175.008		643.282	947.51	378.513
642.784	439.834	175.16		644.282	947.634	378.563
643.785	439.885	175.18		645.283	947.803	378.631
644.786	439.979	175.218		646.295	947.879	378.661
645.798	440.306	175.349		647.295	948.077	378.741
646.798	440.466	175.413		648.312	948.044	378.728
647.799	440.547	175.446		649.328	948.151	378.77
648.8	440.547	175.446		650.345	948.279	378.822
649.8	440.748	175.526		651.357	948.494	378.908
650.813	440.867	175.574		652.358	948.464	378.896
651.813	440.834	175.561		653.359	948.464	378.896
652.814	440.903	175.588		654.361	948.663	378.976
653.815	441.05	175.647		655.374	948.806	379.033
654.815	441.074	175.657		656.389	948.719	378.999
655.83	441.276	175.738		657.39	948.93	379.083
656.831	441.344	175.765		658.39	948.708	378.994
657.831	441.443	175.805		659.407	949.017	379.118
658.832	441.443	175.805		660.422	948.95	379.091
659.833	441.398	175.787		661.436	949.113	379.157
660.846	441.508	175.831		662.436	949.165	379.178
661.847	441.431	175.8		663.452	949.323	379.241
662.848	441.624	175.877		664.468	949.544	379.33
663.849	441.48	175.82		665.469	949.44	379.288
664.849	441.36	175.771		666.469	949.634	379.366
665.861	441.478	175.819		667.484	949.684	379.385
666.862	441.361	175.772		668.484	949.696	379.391
667.863	441.436	175.802		669.498	949.979	379.504
668.863	441.436	175.802		670.499	950	379.512
669.864	441.316	175.754		671.5	949.918	379.479
670.876	441.357	175.77		672.5	950.05	379.532
671.876	441.132	175.68		673.501	950.272	379.621
672.877	441.114	175.673		674.502	950.226	379.603
673.878	441.119	175.675		675.502	950.351	379.653
674.878	440.956	175.609		676.514	950.213	379.598
675.892	440.777	175.538		677.515	950.196	379.591
676.893	440.649	175.486		678.516	950.314	379.638
677.893	440.497	175.426		679.53	950.315	379.639
678.894	440.303	175.348		680.53	950.619	379.761
679.895	440.303	175.348		681.53	950.723	379.802
680.906	440.335	175.36		682.531	950.771	379.822
681.907	440.111	175.271		683.532	950.908	379.877
682.908	439.875	175.176		684.532	950.962	379.898
683.909	439.689	175.101		685.533	950.908	379.877
684.91	439.608	175.069		686.545	951.179	379.985
685.924	439.305	174.948		687.545	951.091	379.95
686.925	439.21	174.91		688.546	951.283	380.027
687.926	438.957	174.808		689.562	951.232	380.007
688.926	438.725	174.715		690.563	951.337	380.049
689.927	438.725	174.715		691.577	951.424	380.083
690.941	438.559	174.649		692.577	951.794	380.232
691.942	438.518	174.632		693.592	951.641	380.171
692.942	438.04	174.44		694.592	951.68	380.186
693.943	437.825	174.354		695.608	951.658	380.178
694.944	437.638	174.279		696.609	951.785	380.229
695.953	437.272	174.132		697.609	951.86	380.259
696.954	437.005	174.025		698.61	952.025	380.325
697.955	436.58	173.855		699.611	951.96	380.299
698.955	436.366	173.769		700.623	952.125	380.365
699.957	436.366	173.769		701.624	952.089	380.351
700.957	436.117	173.669		702.625	952.136	380.369
701.957	435.93	173.594		703.639	952.192	380.392
702.958	435.575	173.452		704.655	952.458	380.498
703.959	435.317	173.349		705.656	952.511	380.52
704.959	435.018	173.229		706.655	952.656	380.578
705.969	434.739	173.117		707.656	952.776	380.626
706.97	434.188	172.896		708.657	952.862	380.661
707.971	433.897	172.779		709.657	952.674	380.585
708.971	433.614	172.666		710.657	952.8	380.636
709.971	433.211	172.504		711.671	952.785	380.63
710.987	433.211	172.504		712.672	953.065	380.742
711.988	432.912	172.384		713.674	953.113	380.761
712.988	432.649	172.279		714.686	953.051	380.736
713.989	432.242	172.116		715.707	953.292	380.833
714.99	431.826	171.949		716.686	953.565	380.943
716.004	431.55	171.838		717.686	953.594	380.954
717.005	430.853	171.559		718.687	953.532	380.929
718.005	430.639	171.473		719.688	953.658	380.98
719.006	430.291	171.333		720.709	953.839	381.053
720.007	430.007	171.22		721.703	953.638	380.972
721.02	429.454	170.998		722.718	953.708	381
722.021	429.454	170.998		723.719	953.712	381.001
723.021	429.088	170.851		724.72	953.673	380.986
724.022	428.799	170.735		725.733	953.688	380.992
725.023	428.605	170.657		726.734	953.863	381.062
726.037	428.078	170.446		727.734	954.027	381.128
727.038	427.823	170.344		728.748	954.159	381.181
728.038	427.072	170.043		729.749	954.247	381.216
729.039	426.679	169.885		730.751	954.247	381.216
730.039	426.293	169.73		731.764	954.142	381.174
731.053	425.855	169.555		732.78	954.302	381.238
732.054	425.855	169.555		733.78	954.635	381.372
733.054	425.619	169.46		734.781	954.581	381.35
734.055	425.213	169.297		735.782	954.581	381.35
735.056	424.854	169.153		736.795	954.54	381.334
736.063	424.432	168.984		737.796	954.789	381.434
737.064	424.131	168.863		738.796	954.815	381.444
738.065	423.217	168.497		739.797	954.894	381.476
739.066	422.795	168.328		740.81	954.904	381.48
740.066	422.485	168.204		741.812	954.904	381.48
741.08	422.099	168.049		742.828	954.904	381.479
742.081	421.71	167.893		743.828	955.02	381.526
743.082	421.71	167.893		744.843	955.125	381.569
744.082	421.262	167.713		745.858	955.184	381.592
745.083	420.926	167.579		746.858	955.294	381.636
746.083	420.58	167.44		747.859	955.308	381.642
747.085	420.218	167.295		748.874	955.531	381.731
748.085	419.305	166.929		749.89	955.632	381.772
749.086	418.889	166.762		750.905	955.604	381.761
750.087	418.428	166.577		751.906	955.774	381.829
751.097	417.964	166.391		752.906	955.774	381.829
752.098	417.964	166.391		753.908	955.764	381.825
753.098	417.66	166.269		754.908	956.08	381.951
754.099	417.199	166.084		755.921	955.851	381.86
755.1	416.808	165.927		756.921	955.933	381.893
756.1	416.383	165.757		757.921	956.115	381.966
757.101	416.017	165.61		758.921	956.245	382.018
758.102	415.145	165.26		759.922	956.364	382.065
759.102	414.733	165.095		760.922	956.396	382.078
760.103	414.362	164.946		761.923	956.368	382.067
761.111	413.922	164.77		762.937	956.57	382.148
762.112	413.549	164.621		763.953	956.57	382.148
763.113	413.549	164.621		764.967	956.526	382.131
764.114	413.078	164.432		765.968	956.756	382.223
765.114	412.743	164.298		766.983	956.755	382.223
766.126	412.219	164.087		767.984	956.681	382.193
767.127	411.939	163.975		768.985	956.608	382.163
768.128	411.09	163.635		769.985	956.945	382.299
769.128	410.609	163.442		770.999	956.917	382.287
770.129	410.262	163.303		771.999	956.864	382.266
771.143	409.743	163.094		773	957.138	382.376
772.144	409.349	162.937		774	957.102	382.362
773.145	409.349	162.937		775.001	956.977	382.311
774.146	408.938	162.772		776.015	956.977	382.311
775.146	408.426	162.566		777.029	957.25	382.421
776.157	407.964	162.381		778.03	957.392	382.478
777.157	407.661	162.26		779.03	957.319	382.448
778.158	406.657	161.857		780.031	957.333	382.454
779.159	406.303	161.715		781.031	957.379	382.473
780.159	405.999	161.593		782.03	957.558	382.544
781.173	405.472	161.382		783.031	957.536	382.535
782.174	405.095	161.231		784.047	957.765	382.627
783.175	404.546	161.011		785.062	957.738	382.617
784.175	404.546	161.011		786.076	957.831	382.654
785.176	404.154	160.854		787.077	957.831	382.654
786.19	403.774	160.701		788.077	957.977	382.712
787.191	403.377	160.542		789.078	958.37	382.87
788.191	402.881	160.343		790.078	959.51	383.328
789.192	402.002	159.991		791.093	964.128	385.18
790.193	401.591	159.826		792.108	970.609	387.78
791.206	401.121	159.637		793.109	972.041	388.354
792.206	400.793	159.506		794.123	971.49	388.133
793.207	400.267	159.295		795.124	975.255	389.644
794.208	400.267	159.295		796.125	970.137	387.591
795.209	399.838	159.123		797.125	963.478	384.919
796.223	399.376	158.938		798.14	963.478	384.919
797.224	398.972	158.776		799.155	968.456	386.916
798.224	398.561	158.611		800.155	977.935	390.719
799.225	397.644	158.243		801.156	978.861	391.09
800.226	397.329	158.117		802.17	976.368	390.091
801.238	396.837	157.92		803.186	967.433	386.506
802.238	396.308	157.708		804.202	965.652	385.791
803.239	395.83	157.516		805.218	965.191	385.607
804.24	395.565	157.41		806.233	966.91	386.296
805.24	395.565	157.41		807.233	965.375	385.68
806.252	395.093	157.221		808.234	966.642	386.189
807.253	394.582	157.016		809.235	966.642	386.189
808.254	394.232	156.875		810.235	969.512	387.34
809.255	393.797	156.701		811.248	971.499	388.137
810.255	392.897	156.34		812.249	977.026	390.354
811.266	392.319	156.108		813.25	968.512	386.939
812.267	391.866	155.926		814.25	968.41	386.898
813.268	391.422	155.749		815.264	973.374	388.889
814.268	390.259	155.282		816.265	976.981	390.336
815.269	390.334	155.312		817.266	979.002	391.147
816.282	390.334	155.312		818.28	980.164	391.613
817.283	390.191	155.255		819.281	980.633	391.801
818.284	389.662	155.043		820.282	980.542	391.765
819.284	389.018	154.785		821.282	980.542	391.765
820.285	388.296	154.495		822.282	980.434	391.721
821.298	387.774	154.286		823.283	979.92	391.515
822.298	387.258	154.079		824.284	979.504	391.348
823.299	386.818	153.903		825.284	979.179	391.218
824.3	386.206	153.657		826.296	978.813	391.071
825.301	385.867	153.521		827.296	978.515	390.952
826.314	385.867	153.521		828.297	978.308	390.869
827.314	385.366	153.321		829.311	978.04	390.761
828.315	384.841	153.11		830.312	977.808	390.668
829.315	384.463	152.958		831.312	977.668	390.612
830.316	383.508	152.576		832.313	977.668	390.612
831.329	383.026	152.382		833.314	977.488	390.539
832.329	382.69	152.247		834.314	977.579	390.576
833.33	382.168	152.038		835.315	977.474	390.534
834.33	381.676	151.841		836.328	977.518	390.552
835.331	381.247	151.669		837.342	977.604	390.586
836.332	380.842	151.507		838.343	977.634	390.598
837.333	380.842	151.507		839.359	977.732	390.637
838.334	380.439	151.345		840.359	977.825	390.675
839.335	379.978	151.16		841.374	977.862	390.69
840.336	379.645	151.027		842.375	978.078	390.776
841.344	378.758	150.671		843.389	978.078	390.776
842.345	378.462	150.552		844.39	978.205	390.827
843.346	377.892	150.324		845.391	978.272	390.854
844.346	377.569	150.194		846.391	978.402	390.906
845.347	377.139	150.022		847.391	978.7	391.026
846.36	376.694	149.844		848.393	978.808	391.069
847.361	376.694	149.844		849.393	978.789	391.062
848.361	376.486	149.76		850.394	979.122	391.195
849.362	376.032	149.578		851.404	979.332	391.279
850.378	375.598	149.404		852.404	979.468	391.334
851.376	374.888	149.119		853.405	979.651	391.407
852.377	374.56	148.988		854.406	979.651	391.407
853.377	374.098	148.802		855.421	979.833	391.481
854.378	373.781	148.675		856.421	980.232	391.64
855.386	373.426	148.533		857.436	980.72	391.836
856.379	373.076	148.393		858.437	980.822	391.877
857.38	373.076	148.393		859.451	981.088	391.984
858.38	372.67	148.23		860.452	981.193	392.026
859.381	372.337	148.096		861.453	981.425	392.119
860.391	371.954	147.943		862.468	981.635	392.203
861.391	371.314	147.686		863.468	981.795	392.267
862.392	370.956	147.543		864.484	981.938	392.325
863.393	370.723	147.449		865.484	981.938	392.325
864.393	370.266	147.266		866.499	982.481	392.543
865.408	369.997	147.158		867.515	982.792	392.667
866.409	369.656	147.021		868.53	983.011	392.755
867.409	369.656	147.021		869.531	983.317	392.878
868.41	369.373	146.908		870.532	983.384	392.905
869.411	369.07	146.787		871.545	983.568	392.979
870.425	368.671	146.626		872.546	983.739	393.047
871.426	368.044	146.375		873.562	983.949	393.132
872.427	367.845	146.296		874.577	984.261	393.257
873.427	367.345	146.095		875.577	984.516	393.359
874.428	367.213	146.042		876.578	984.516	393.359
875.441	366.938	145.932		877.592	984.856	393.496
876.442	366.74	145.852		878.592	985.092	393.59
877.442	366.331	145.689		879.592	985.337	393.688
878.443	366.331	145.689		880.592	985.572	393.783
879.444	366.146	145.614		881.593	985.836	393.888
880.453	365.81	145.479		882.594	986.055	393.976
881.454	365.546	145.373		883.595	986.235	394.049
882.455	364.987	145.15		884.595	986.44	394.131
883.456	364.654	145.016		885.596	986.67	394.223
884.456	364.627	145.005		886.61	986.547	394.174
885.457	364.197	144.833		887.624	987.06	394.38
886.457	364.069	144.782		888.639	987.495	394.554
887.458	363.872	144.702		889.639	987.538	394.571
888.459	363.872	144.702		890.639	987.757	394.659
889.46	363.501	144.554		891.641	987.957	394.739
890.471	363.271	144.461		892.641	988.104	394.799
891.486	363.078	144.384		893.642	988.142	394.814
892.487	362.64	144.208		894.643	988.461	394.941
893.487	362.188	144.027		895.655	988.627	395.008
894.488	362.09	143.988		896.656	988.879	395.109
895.489	361.862	143.896		897.657	989.055	395.18
896.49	361.629	143.803		898.658	989.261	395.263
897.49	361.526	143.762		899.659	989.443	395.336
898.491	361.19	143.627		900.66	989.583	395.392
899.492	361.19	143.627		901.672	989.879	395.51
900.502	361.035	143.565		902.673	990.292	395.676
901.503	360.881	143.503		903.685	990.252	395.66
902.504	360.407	143.313		904.686	990.323	395.689
903.505	360.208	143.233		905.687	990.614	395.805
904.505	359.948	143.129		906.701	990.807	395.883
905.506	359.737	143.044		907.702	990.984	395.954
906.506	359.513	142.954		908.703	991.256	396.063
907.507	359.428	142.921		909.703	991.544	396.178
908.508	359.261	142.854		910.703	991.511	396.165
909.509	359.261	142.854		911.716	991.792	396.278
910.516	359.085	142.783		912.717	991.98	396.353
911.516	358.822	142.678		913.718	992.088	396.397
912.517	358.67	142.617		914.718	992.31	396.486
913.518	358.404	142.51		915.718	992.619	396.61
914.519	358.187	142.423		916.718	992.925	396.732
915.534	358.149	142.408		917.718	993.095	396.801
916.535	357.909	142.312		918.72	992.976	396.753
917.535	357.678	142.219		919.72	993.317	396.89
918.536	357.461	142.132		920.733	993.556	396.986
919.537	357.353	142.089		921.748	993.852	397.104
920.55	357.353	142.089		922.748	994.144	397.222
921.563	357.228	142.038		923.749	994.382	397.317
922.564	356.921	141.915		924.75	994.56	397.388
923.566	356.711	141.831		925.75	994.593	397.401
924.566	356.726	141.837		926.764	994.809	397.488
925.58	356.359	141.69		927.765	995.21	397.649
926.581	356.358	141.69		928.767	995.384	397.719
927.581	356.179	141.618		929.78	995.498	397.765
928.582	357.087	141.982		930.781	995.491	397.762
929.583	356.449	141.726		931.782	996.012	397.971
930.594	356.449	141.726		932.796	995.988	397.961
931.594	356.153	141.607		933.797	996.183	398.039
932.595	356.032	141.559		934.798	996.369	398.114
933.596	355.734	141.439		935.798	996.572	398.196
934.596	355.682	141.418		936.811	996.87	398.315
935.611	355.609	141.389		937.812	996.994	398.365
936.612	355.372	141.294		938.812	997.204	398.449
937.612	355.29	141.261		939.812	997.306	398.49
938.613	355.222	141.234		940.813	997.509	398.571
939.613	355.248	141.245		941.826	997.547	398.587
940.627	355.248	141.245		942.826	997.77	398.676
941.628	354.951	141.125		943.827	997.77	398.676
942.629	354.937	141.12		944.827	997.977	398.759
943.63	354.806	141.067		945.828	998.347	398.908
944.63	354.659	141.008		946.828	998.51	398.973
945.641	354.622	140.994		947.828	998.643	399.026
946.642	354.554	140.966		948.828	998.983	399.163
947.643	354.392	140.902		949.842	998.914	399.135
948.644	354.435	140.919		950.842	999.328	399.301
949.645	354.255	140.846		951.843	999.324	399.3
950.658	354.253	140.846		952.844	999.672	399.439
951.658	354.253	140.846		953.858	999.672	399.439
952.659	354.168	140.812		954.859	999.919	399.538
953.66	354.251	140.845		955.86	1000.01	399.576
954.66	353.987	140.739		956.86	999.996	399.569
955.672	353.948	140.723		957.86	1000.23	399.662
956.673	353.935	140.718		958.861	1000.62	399.821
957.674	353.859	140.688		959.862	1000.73	399.865
958.674	353.966	140.73		960.862	1000.91	399.934
959.675	353.761	140.648		961.873	1000.96	399.956
960.675	353.733	140.637		962.874	1001.33	400.103
961.676	353.676	140.614		963.889	1001.65	400.232
962.677	353.676	140.614		964.89	1001.65	400.232
963.678	353.646	140.602		965.889	1001.74	400.268
964.679	353.558	140.567		966.89	1001.74	400.267
965.691	353.506	140.546		967.891	1001.91	400.336
966.692	353.437	140.518		968.891	1002.17	400.441
967.693	353.486	140.538		969.891	1002.22	400.463
968.694	353.475	140.533		970.905	1002.35	400.512
969.695	353.466	140.53		971.905	1002.51	400.579
970.705	353.336	140.478		972.906	1002.76	400.677
971.705	353.373	140.493		973.92	1003.16	400.838
972.707	353.373	140.493		974.921	1003.29	400.891
973.707	353.427	140.514		975.922	1003.29	400.891
974.708	353.359	140.487		976.937	1003.38	400.926
975.72	353.277	140.454		977.937	1003.36	400.919
976.72	353.277	140.454		978.938	1003.61	401.018
977.721	353.138	140.399		979.939	1003.75	401.077
978.722	353.244	140.441		980.94	1004.13	401.228
979.722	353.164	140.409		981.951	1003.98	401.166
980.737	353.239	140.439		982.952	1004.17	401.245
981.738	353.242	140.44		983.952	1004.2	401.255
982.739	353.242	140.44		984.953	1004.57	401.403
983.74	353.277	140.454		985.967	1004.57	401.403
984.74	353.185	140.417		986.968	1004.74	401.474
985.751	353.195	140.421		987.969	1004.8	401.495
986.752	353.128	140.395		988.969	1004.9	401.536
987.753	353.211	140.428		989.97	1005.18	401.649
988.754	353.279	140.455		990.971	1005.31	401.702
989.754	353.306	140.466		991.971	1005.59	401.814
990.767	353.315	140.47		992.982	1005.52	401.784
991.767	353.317	140.47		993.983	1005.78	401.888
992.768	353.232	140.436		994.984	1005.84	401.915
993.769	353.232	140.436		995.998	1006.29	402.092
994.769	353.4	140.503		996.999	1006.47	402.168
995.77	353.352	140.484		998	1006.47	402.168
996.77	353.328	140.475		999.002	1006.33	402.109
997.771	353.434	140.517		1000	1006.68	402.252
998.772	353.251	140.444		1001.01	1006.67	402.248
999.772	353.384	140.497		1002.02	1006.65	402.24
1000.78	353.382	140.496		1003.02	1006.84	402.314
1001.78	353.45	140.523		1004.02	1007.02	402.386
1002.78	353.48	140.536		1005.03	1007	402.379
1003.78	353.48	140.536		1006.05	1007.14	402.434
1004.78	353.454	140.525		1007.04	1007.28	402.493
1005.78	353.556	140.566		1008.05	1007.28	402.493
1006.79	353.527	140.555		1009.05	1007.34	402.515
1007.79	353.562	140.568		1010.05	1007.42	402.548
1008.79	353.505	140.546		1011.06	1007.85	402.722
1009.79	353.551	140.564		1012.08	1007.89	402.737
1010.8	353.55	140.564		1013.08	1007.74	402.675
1011.8	353.673	140.613		1014.08	1008.03	402.79
1012.8	353.721	140.632		1015.08	1007.97	402.767
1013.8	353.716	140.63		1016.08	1007.93	402.754
1014.8	353.67	140.612		1017.08	1008.3	402.901
1015.81	353.67	140.612		1018.08	1008.42	402.948
1016.81	353.657	140.607		1019.08	1008.42	402.948
1017.81	353.704	140.625		1020.09	1008.41	402.943
1018.82	353.874	140.693		1021.11	1008.45	402.959
1019.82	353.83	140.676		1022.11	1008.57	403.009
1020.83	353.967	140.731		1023.11	1008.7	403.062
1021.83	353.808	140.667		1024.11	1008.73	403.074
1022.83	353.946	140.723		1025.11	1008.84	403.116
1023.83	353.932	140.717		1026.11	1008.86	403.127
1024.83	353.932	140.717		1027.12	1009.09	403.218
1025.85	353.966	140.731		1028.12	1009.22	403.269
1026.85	354.025	140.754		1029.12	1009.41	403.344
1027.85	354.074	140.774		1030.14	1009.24	403.278
1028.85	354.072	140.773		1031.14	1009.24	403.278
1029.85	354.138	140.799		1032.15	1009.34	403.318
1030.85	353.977	140.735		1033.15	1009.64	403.436
1031.85	354.073	140.773		1034.15	1009.68	403.453
1032.85	354.083	140.777		1035.16	1009.82	403.511
1033.85	354.04	140.76		1036.16	1009.76	403.486
1034.85	354.04	140.76		1037.17	1009.98	403.576
1035.86	354.127	140.795		1038.17	1010.18	403.653
1036.86	354.241	140.841		1039.17	1010.13	403.635
1037.86	354.26	140.848		1040.19	1010.26	403.686
1038.86	354.42	140.913		1041.19	1010.38	403.733
1039.86	354.263	140.849		1042.19	1010.38	403.733
1040.88	354.18	140.816		1043.2	1010.53	403.795
1041.88	354.308	140.868		1044.2	1010.56	403.809
1042.88	354.266	140.851		1045.2	1010.58	403.815
1043.88	354.29	140.86		1046.2	1010.58	403.815
1044.88	354.316	140.871		1047.2	1010.77	403.89
1045.89	354.316	140.871		1048.22	1010.84	403.921
1046.89	354.492	140.941		1049.22	1011.28	404.095
1047.89	354.46	140.929		1050.23	1011.06	404.006
1048.89	354.338	140.88		1051.23	1011.16	404.048
1049.89	354.607	140.988		1052.23	1011.3	404.103
1050.91	354.29	140.861		1053.23	1011.3	404.103
1051.91	354.533	140.958		1054.24	1011.71	404.268
1052.91	354.46	140.929		1055.24	1011.72	404.272
1053.91	354.51	140.949		1056.25	1011.75	404.286
1054.91	354.557	140.968		1057.25	1011.81	404.31
1055.91	354.557	140.968		1058.26	1012.1	404.424
1056.91	354.507	140.947		1059.26	1012	404.384
1057.91	354.693	141.022		1060.26	1012.02	404.393
1058.91	354.531	140.957		1061.26	1012.2	404.463
1059.91	354.613	140.99		1062.27	1012.41	404.551
1060.92	354.582	140.977		1063.28	1012.51	404.588
1061.92	354.624	140.994		1064.28	1012.47	404.575
1062.92	354.616	140.991		1065.3	1012.47	404.575
1063.93	354.593	140.982		1066.3	1012.36	404.527
1064.93	354.729	141.037		1067.31	1012.65	404.645
1065.93	354.729	141.037		1068.31	1012.5	404.586
1066.93	354.722	141.034		1069.31	1012.59	404.62
1067.93	354.665	141.011		1070.31	1012.82	404.712
1068.93	354.841	141.081		1071.33	1012.87	404.734
1069.93	354.906	141.107		1072.34	1013.03	404.798
1070.94	354.857	141.088		1073.34	1013.17	404.853
1071.94	354.806	141.067		1074.34	1013.38	404.937
1072.94	354.874	141.094		1075.35	1013.36	404.931
1073.94	354.755	141.047		1076.36	1013.36	404.931
1074.94	354.696	141.023		1077.36	1013.62	405.034
1075.96	354.874	141.095		1078.36	1013.63	405.037
1076.96	354.846	141.083		1079.36	1013.77	405.094
1077.96	354.845	141.083		1080.37	1013.94	405.165
1078.96	354.841	141.081		1081.37	1014.22	405.274
1079.96	354.907	141.108		1082.38	1014.28	405.298
1080.97	355.038	141.161		1083.38	1014.3	405.306
1081.97	354.88	141.097		1084.39	1014.34	405.322
1082.97	354.867	141.092		1085.39	1014.4	405.346
1083.97	354.941	141.122		1086.41	1014.41	405.35
1084.97	354.88	141.097		1087.41	1014.41	405.35
1085.97	354.905	141.107		1088.42	1014.48	405.38
1086.97	354.945	141.123		1089.42	1014.65	405.448
1087.97	354.924	141.115		1090.42	1014.69	405.464
1088.97	355.012	141.15		1091.44	1015	405.587
1089.97	354.855	141.087		1092.45	1014.79	405.503
1090.99	354.939	141.121		1093.45	1015.02	405.595
1091.99	354.783	141.058		1094.45	1015.15	405.647
1092.99	354.867	141.092		1095.45	1015.27	405.696
1093.99	354.883	141.098		1096.47	1015.45	405.77
1094.99	354.807	141.068		1097.47	1015.54	405.807
1096	354.97	141.133		1098.47	1015.54	405.807
1097	354.97	141.133		1099.47	1015.74	405.884
1098	354.823	141.074		1100.47	1015.78	405.9
1099	354.848	141.084		1101.47	1015.89	405.945
1100	354.833	141.078		1102.47	1015.82	405.919
1101.02	354.81	141.069		1103.47	1016.16	406.054
1102.02	354.751	141.045		1104.47	1016.29	406.108
1103.02	354.778	141.056		1105.47	1016.34	406.125
1104.02	354.89	141.101		1106.48	1016.34	406.126
1105.02	354.718	141.032		1107.48	1016.45	406.171
1106.03	354.804	141.067		1108.48	1016.64	406.246
1107.03	354.804	141.067		1109.48	1016.64	406.246
1108.03	354.604	140.986		1110.5	1016.7	406.27
1109.03	354.642	141.001		1111.5	1016.65	406.249
1110.03	354.605	140.987		1112.52	1016.81	406.315
1111.03	354.53	140.957		1113.52	1016.97	406.38
1112.03	354.45	140.924		1114.53	1017.18	406.464
1113.04	354.497	140.943		1115.53	1017.19	406.465
1114.04	354.338	140.88		1116.53	1017.09	406.426
1115.04	354.409	140.908		1117.53	1017.39	406.548
1116.05	354.363	140.89		1118.53	1017.62	406.64
1117.05	354.244	140.842		1119.53	1017.45	406.571
1118.05	354.175	140.814		1120.53	1017.45	406.571
1119.05	354.049	140.764		1121.55	1017.69	406.666
1120.05	354.144	140.802		1122.55	1017.67	406.658
1121.05	353.887	140.699		1123.55	1017.98	406.784
1122.05	353.956	140.727		1124.55	1017.88	406.744
1123.05	353.931	140.717		1125.56	1018.07	406.82
1124.05	353.709	140.627		1126.58	1018.15	406.851
1125.05	353.662	140.609		1127.58	1018.13	406.843
1126.07	353.566	140.57		1128.58	1018.33	406.926
1127.07	353.382	140.496		1129.59	1018.32	406.919
1128.07	353.382	140.496		1130.61	1018.47	406.982
1129.07	353.318	140.471		1131.61	1018.47	406.982
1130.07	353.26	140.447		1132.61	1018.66	407.056
1131.08	353.056	140.366		1133.61	1018.66	407.056
1132.08	353.026	140.354		1134.61	1018.73	407.085
1133.08	352.983	140.337		1135.62	1018.81	407.115
1134.08	352.885	140.297		1136.62	1018.81	407.117
1135.08	352.76	140.247		1137.62	1018.8	407.114
1136.08	352.742	140.24		1138.62	1019.16	407.258
1137.08	352.632	140.196		1139.63	1019.11	407.238
1138.09	352.609	140.186		1140.63	1019.14	407.251
1139.09	352.559	140.167		1141.64	1019.43	407.364
1140.09	352.474	140.132		1142.65	1019.43	407.364
1141.1	352.314	140.068		1143.66	1019.5	407.395
1142.1	352.429	140.114		1144.66	1019.38	407.344
1143.1	352.232	140.035		1145.66	1019.73	407.486
1144.1	352.235	140.037		1146.66	1019.56	407.417
1145.1	352.06	139.966		1147.66	1019.58	407.427
1146.11	351.981	139.935		1148.66	1019.74	407.488
1147.11	352.021	139.951		1149.66	1019.83	407.527
1148.11	351.903	139.903		1150.66	1019.81	407.518
1149.11	351.986	139.937		1151.67	1019.94	407.569
1150.12	351.776	139.852		1152.67	1020.26	407.698
1151.13	351.712	139.827		1153.69	1020.26	407.698
1152.13	351.703	139.823		1154.69	1020.4	407.754
1153.13	351.64	139.798		1155.7	1020.26	407.698
1154.13	351.588	139.777		1156.7	1020.98	407.988
1155.13	351.459	139.725		1157.7	1021.54	408.213
1156.14	351.484	139.735		1158.72	1021.82	408.323
1157.14	351.501	139.742		1159.73	1022.04	408.412
1158.14	351.46	139.726		1160.75	1022.28	408.51
1159.14	351.392	139.698		1161.75	1022.22	408.483
1160.15	351.268	139.649		1162.75	1022.37	408.543
1161.16	351.231	139.634		1163.75	1022.55	408.618
1162.16	351.328	139.673		1164.75	1022.56	408.62
1163.16	351.249	139.641		1165.75	1022.56	408.62
1164.16	351.135	139.595		1166.77	1022.6	408.637
1165.16	351.091	139.578		1167.78	1022.73	408.689
1166.17	351.144	139.599		1168.78	1022.91	408.762
1167.17	351.022	139.55		1169.78	1023.05	408.819
1168.17	351.079	139.573		1170.78	1022.95	408.777
1169.18	351.03	139.553		1171.78	1023.2	408.878
1170.18	351.017	139.548		1172.78	1023.18	408.868
1171.18	350.845	139.479		1173.79	1023.33	408.928
1172.18	350.864	139.487		1174.79	1023.17	408.864
1173.18	350.936	139.516		1175.8	1023.33	408.931
1174.18	350.816	139.467		1176.8	1023.33	408.931
1175.18	350.895	139.499		1177.81	1023.42	408.967
1176.19	350.833	139.474		1178.83	1023.72	409.086
1177.19	350.768	139.449		1179.83	1023.6	409.04
1178.19	350.756	139.443		1180.84	1023.89	409.155
1179.19	350.608	139.384		1181.84	1023.91	409.165
1180.19	350.591	139.377		1182.85	1024.22	409.289
1181.2	350.598	139.38		1183.85	1023.97	409.185
1182.2	350.56	139.365		1184.85	1024	409.199
1183.21	350.567	139.367		1185.85	1024.26	409.304
1184.21	350.562	139.366		1186.85	1024.26	409.304
1185.21	350.51	139.345		1187.85	1024.25	409.301
1186.22	350.463	139.326		1188.86	1024.48	409.39
1187.22	350.463	139.326		1189.86	1024.55	409.42
1188.22	350.389	139.296		1190.86	1024.57	409.426
1189.22	350.452	139.322		1191.87	1024.69	409.477
1190.22	350.425	139.311		1192.89	1024.66	409.463
1191.24	350.391	139.297		1193.89	1024.85	409.539
1192.24	350.461	139.325		1194.89	1024.73	409.492
1193.24	350.343	139.278		1195.89	1025.05	409.621
1194.24	350.332	139.273		1196.89	1025.02	409.607
1195.24	350.291	139.257		1197.89	1025.12	409.649
1196.25	350.269	139.248		1198.91	1025.04	409.616
1197.25	350.314	139.266		1199.92	1025.38	409.751
1198.25	350.267	139.247		1200.92	1025.43	409.774
1199.26	350.218	139.228		1201.93	1025.31	409.724
1200.26	350.241	139.237		1202.94	1025.43	409.774
1201.27	350.274	139.25		1203.94	1025.64	409.856
1202.27	350.236	139.235		1204.94	1025.63	409.852
1203.27	350.08	139.172		1205.95	1025.69	409.876
1204.27	350.241	139.237		1206.95	1025.72	409.888
1205.27	350.088	139.176		1207.97	1025.54	409.815
1206.27	350.101	139.181		1208.97	1025.87	409.947
1207.27	350.06	139.164		1209.97	1025.84	409.938
1208.27	350.081	139.173		1210.97	1026	410.002
1209.27	350.073	139.17		1211.98	1026.1	410.039
1210.27	349.983	139.134		1212.98	1026.05	410.02
1211.28	350.131	139.193		1214	1026.15	410.061
1212.28	349.977	139.131		1215	1026.22	410.088
1213.29	350.084	139.174		1216	1026.25	410.1
1214.29	350.065	139.167		1217	1026.24	410.097
1215.29	349.842	139.077		1218.02	1026.41	410.164
1216.29	349.861	139.085		1219.02	1026.48	410.195
1217.29	349.859	139.084		1220.03	1026.56	410.224
1218.29	349.871	139.089		1221.03	1026.47	410.191
1219.29	349.803	139.061		1222.03	1026.57	410.229
1220.29	349.819	139.068		1223.03	1026.61	410.247
1221.3	349.759	139.044		1224.05	1026.68	410.274
1222.3	349.702	139.021		1225.05	1026.71	410.285
1223.3	349.785	139.054		1226.05	1026.85	410.342
1224.3	349.706	139.022		1227.06	1026.93	410.375
1225.3	349.697	139.019		1228.06	1026.85	410.34
1226.32	349.752	139.041		1229.06	1027.08	410.433
1227.32	349.813	139.065		1230.06	1027.17	410.472
1228.32	349.77	139.048		1231.07	1027.28	410.513
1229.32	349.729	139.032		1232.08	1027.28	410.513
1230.32	349.721	139.029		1233.09	1027.27	410.51
1231.33	349.576	138.97		1234.09	1027.53	410.615
1232.33	349.732	139.033		1235.11	1027.47	410.591
1233.33	349.715	139.026		1236.11	1027.42	410.569
1234.33	349.533	138.953		1237.11	1027.64	410.659
1235.33	349.641	138.996		1238.11	1027.54	410.617
1236.35	349.651	139		1239.11	1027.65	410.664
1237.35	349.501	138.94		1240.11	1027.79	410.721
1238.35	349.584	138.974		1241.12	1027.87	410.753
1239.35	349.557	138.963		1242.12	1027.87	410.753
1240.35	349.477	138.931		1243.13	1027.82	410.731
1241.35	349.508	138.943		1244.13	1028.11	410.847
1242.35	349.452	138.921		1245.13	1028.03	410.817
1243.35	349.434	138.913		1246.13	1028.14	410.858
1244.35	349.369	138.887		1247.14	1028.33	410.937
1245.35	349.275	138.85		1248.16	1028.3	410.925
1246.36	349.281	138.852		1249.17	1028.29	410.921
1247.36	349.305	138.862		1250.17	1028.43	410.975
1248.36	349.252	138.84		1251.17	1028.59	411.039
1249.36	349.145	138.798		1252.17	1028.51	411.01
1250.36	349.19	138.816		1253.17	1028.51	411.01
1251.38	349.115	138.786		1254.19	1028.8	411.123
1252.38	349.088	138.775		1255.19	1028.83	411.135
1253.38	349.139	138.795		1256.19	1028.89	411.16
1254.38	348.993	138.737		1257.19	1028.99	411.202
1255.38	349.045	138.757		1258.19	1028.96	411.189
1256.39	348.936	138.714		1259.2	1029.04	411.219
1257.39	348.771	138.648		1260.2	1029.02	411.212
1258.39	348.673	138.608		1261.22	1029.12	411.252
1259.39	348.619	138.587		1262.22	1029.26	411.307
1260.39	348.682	138.612		1263.22	1029.32	411.334
1261.41	348.606	138.582		1264.23	1029.32	411.334
1262.41	348.581	138.572		1265.24	1029.47	411.393
1263.41	348.477	138.53		1266.24	1029.54	411.42
1264.41	348.456	138.521		1267.25	1029.65	411.465
1265.41	348.326	138.469		1268.25	1029.75	411.505
1266.42	348.288	138.454		1269.25	1029.64	411.462
1267.42	348.184	138.412		1270.27	1029.77	411.515
1268.42	348.168	138.406		1271.27	1029.72	411.493
1269.42	348.136	138.393		1272.27	1030.1	411.645
1270.42	348.136	138.393		1273.27	1030.06	411.631
1271.44	347.977	138.329		1274.27	1030.07	411.635
1272.44	347.978	138.33		1275.27	1030.07	411.635
1273.44	347.854	138.28		1276.27	1030.09	411.641
1274.44	347.746	138.236		1277.28	1030.2	411.684
1275.44	347.856	138.281		1278.3	1030.26	411.711
1276.45	347.762	138.243		1279.3	1030.21	411.692
1277.45	347.569	138.166		1280.3	1030.39	411.761
1278.45	347.649	138.198		1281.3	1030.45	411.786
1279.45	347.629	138.19		1282.3	1030.43	411.78
1280.46	347.417	138.105		1283.3	1030.47	411.795
1281.47	347.439	138.114		1284.31	1030.46	411.79
1282.47	347.316	138.064		1285.31	1030.83	411.94
1283.47	347.286	138.052		1286.31	1030.65	411.865
1284.47	347.329	138.07		1287.33	1030.65	411.865
1285.47	347.205	138.02		1288.33	1030.67	411.875
1286.47	347.06	137.962		1289.34	1030.58	411.84
1287.47	346.993	137.935		1290.34	1030.82	411.934
1288.47	347.029	137.949		1291.36	1030.8	411.928
1289.47	346.883	137.891		1292.36	1030.81	411.93
1290.47	346.875	137.887		1293.36	1030.93	411.979
1291.48	346.813	137.862		1294.37	1030.88	411.959
1292.48	346.763	137.843		1295.39	1031.14	412.062
1293.49	346.813	137.863		1296.39	1031.32	412.136
1294.49	346.712	137.822		1297.39	1031.38	412.158
1295.49	346.607	137.78		1298.39	1031.38	412.158
1296.5	346.545	137.755		1299.39	1031.33	412.139
1297.5	346.501	137.738		1300.39	1031.3	412.129
1298.5	346.495	137.735		1301.4	1031.45	412.187
1299.5	346.435	137.711		1302.4	1031.18	412.078
1300.5	346.41	137.701		1303.41	1031.25	412.105
1301.52	346.362	137.682		1304.41	1031.36	412.152
1302.52	346.32	137.665		1305.4	1031.39	412.164
1303.52	346.152	137.597		1306.41	1031.14	412.061
1304.52	346.254	137.638		1307.4	1031.17	412.074
1305.52	346.21	137.621		1308.41	1031.38	412.16
1306.53	346.137	137.592		1309.41	1031.38	412.16
1307.53	346.104	137.578		1310.41	1031.22	412.096
1308.53	345.95	137.516		1311.42	1031.17	412.076
1309.53	346.054	137.558		1312.42	1031.15	412.067
1310.53	345.985	137.53		1313.42	1031.15	412.065
1311.53	345.918	137.504		1314.42	1031.36	412.153
1312.54	345.806	137.459		1315.44	1031.32	412.134
1313.54	345.809	137.46		1316.45	1031.39	412.163
1314.54	345.831	137.469		1317.47	1031.3	412.127
1315.54	345.774	137.446		1318.47	1031.4	412.168
1316.55	345.626	137.387		1319.47	1031.42	412.174
1317.55	345.777	137.447		1320.47	1031.22	412.095
1318.55	345.637	137.391		1321.47	1031.22	412.095
1319.55	345.556	137.358		1322.47	1031.3	412.128
1320.55	345.713	137.421		1323.47	1031.26	412.113
1321.55	345.551	137.357		1324.47	1031.26	412.11
1322.55	345.53	137.348		1325.47	1031.22	412.096
1323.55	345.59	137.372		1326.49	1031.15	412.066
1324.55	345.417	137.303		1327.5	1031.35	412.148
1325.55	345.45	137.316		1328.5	1031.33	412.139
1326.57	345.497	137.335		1329.5	1031.54	412.223
1327.57	345.412	137.301		1330.51	1031.43	412.178
1328.57	345.354	137.277		1331.51	1031.45	412.189
1329.57	345.319	137.264		1332.52	1031.45	412.189
1330.57	345.36	137.28		1333.52	1031.63	412.261
1331.58	345.348	137.275		1334.52	1031.46	412.191
1332.58	345.348	137.275		1335.52	1031.37	412.156
1333.58	345.37	137.284		1336.52	1031.61	412.252
1334.58	345.334	137.27		1337.53	1031.71	412.291
1335.58	345.342	137.273		1338.53	1031.68	412.279
1336.6	345.305	137.258		1339.53	1031.75	412.309
1337.6	345.242	137.233		1340.53	1031.85	412.346
1338.6	345.201	137.216		1341.53	1031.78	412.319
1339.6	345.245	137.234		1342.55	1031.69	412.284
1340.61	345.253	137.237		1343.56	1031.69	412.284
1341.61	345.157	137.199		1344.58	1031.7	412.288
1342.61	345.145	137.194		1345.58	1031.8	412.326
1343.61	345.167	137.202		1346.58	1031.76	412.313
1344.61	345.122	137.184		1347.58	1031.8	412.328
1345.63	345.141	137.192		1348.58	1032.01	412.413
1346.63	345.164	137.201		1349.58	1031.95	412.388
1347.63	345.171	137.204		1350.58	1032.09	412.445
1348.63	345.114	137.181		1351.58	1032.11	412.451
1349.63	345.13	137.188		1352.58	1032.02	412.414
1350.63	345.032	137.148		1353.58	1032.06	412.433
1351.63	345.207	137.218		1354.58	1032.06	412.433
1352.63	345.039	137.151		1355.58	1032.34	412.545
1353.63	345.134	137.189		1356.6	1032.4	412.568
1354.63	345.108	137.179		1357.61	1032.13	412.462
1355.64	345.112	137.181		1358.61	1032.49	412.605
1356.64	345.157	137.198		1359.61	1032.27	412.517
1357.64	345.169	137.203		1360.61	1032.41	412.572
1358.64	345.035	137.15		1361.61	1032.25	412.507
1359.64	345.07	137.164		1362.61	1032.44	412.585
1360.65	345.067	137.162		1363.62	1032.43	412.581
1361.65	345.112	137.18		1364.63	1032.6	412.648
1362.65	345.028	137.147		1365.63	1032.46	412.591
1363.65	345.19	137.212		1366.63	1032.46	412.591
1364.65	345.19	137.212		1367.64	1032.47	412.599
1365.66	345.071	137.164		1368.64	1032.77	412.718
1366.66	345.125	137.186		1369.64	1032.45	412.589
1367.66	345.024	137.145		1370.64	1032.65	412.67
1368.66	345.064	137.161		1371.66	1032.81	412.735
1369.66	345.056	137.158		1372.66	1032.69	412.685
1370.67	345.034	137.149		1373.66	1032.84	412.746
1371.67	345.074	137.165		1374.66	1032.83	412.742
1372.68	345.09	137.172		1375.66	1032.8	412.728
1373.68	345.066	137.162		1376.67	1032.8	412.728
1374.68	345.089	137.171		1377.67	1032.8	412.728
1375.69	345.118	137.183		1378.69	1032.9	412.77
1376.69	345.159	137.199		1379.69	1033.08	412.843
1377.69	345.103	137.177		1380.69	1032.95	412.79
1378.69	345.053	137.157		1381.7	1033.08	412.842
1379.69	345.186	137.21		1382.72	1033.12	412.857
1380.71	345.075	137.166		1383.73	1033.18	412.881
1381.71	345.177	137.207		1384.73	1033.25	412.911
1382.71	345.163	137.201		1385.73	1033.13	412.862
1383.71	345.105	137.178		1386.75	1033.31	412.934
1384.71	345.105	137.178		1387.75	1033.31	412.933
1385.72	345.165	137.202		1388.75	1033.44	412.987
1386.72	345.129	137.187		1389.75	1033.44	412.987
1387.72	345.162	137.201		1390.75	1033.56	413.033
1388.72	345.145	137.194		1391.77	1033.56	413.035
1389.72	345.115	137.182		1392.77	1033.42	412.976
1390.73	345.129	137.187		1393.77	1033.33	412.94
1391.73	345.108	137.179		1394.77	1033.45	412.991
1392.74	345.145	137.194		1395.78	1033.57	413.039
1393.74	345.143	137.193		1396.78	1033.51	413.013
1394.74	345.143	137.193		1397.78	1033.89	413.166
1395.75	345.153	137.197		1398.8	1033.66	413.073
1396.75	345.109	137.179		1399.81	1033.85	413.15
1397.75	345.169	137.203		1400.83	1033.85	413.15
1398.76	345.185	137.21		1401.84	1033.69	413.087
1399.76	345.252	137.237		1402.86	1033.75	413.11
1400.77	345.047	137.155		1403.86	1033.79	413.127
1401.77	345.126	137.186		1404.86	1034.08	413.244
1402.77	345.088	137.171		1405.88	1034.15	413.27
1403.77	345.065	137.162		1406.88	1034.13	413.262
1404.77	345.065	137.162		1407.88	1033.86	413.153
1405.78	345.098	137.175		1408.88	1034.14	413.265
1406.78	345.089	137.171		1409.88	1034.02	413.22
1407.78	345.105	137.178		1410.89	1034.09	413.247
1408.78	345.135	137.19		1411.9	1034.12	413.259
1409.79	345.041	137.152		1412.9	1033.99	413.208
1410.8	344.973	137.125		1413.9	1033.97	413.197
1411.8	345.032	137.148		1414.9	1034.09	413.246
1412.8	344.96	137.12		1415.9	1034.16	413.272
1413.8	345.151	137.196		1416.92	1034.31	413.335
1414.8	345.151	137.196		1417.92	1034.35	413.352
1415.8	344.992	137.132		1418.92	1034.41	413.373
1416.8	344.988	137.131		1419.92	1034.37	413.357
1417.8	345.043	137.153		1420.92	1034.44	413.389
1418.8	345.021	137.144		1421.94	1034.24	413.307
1419.8	345.044	137.153		1422.94	1034.33	413.342
1420.81	345.165	137.202		1423.94	1034.54	413.426
1421.82	345.117	137.182		1424.94	1034.45	413.393
1422.82	345.079	137.167		1425.94	1034.55	413.43
1423.82	345.133	137.189		1426.94	1034.61	413.453
1424.82	345.133	137.189		1427.95	1034.66	413.474
1425.83	345.085	137.17		1428.95	1034.47	413.399
1426.83	345.003	137.137		1429.95	1034.71	413.497
1427.83	345.016	137.142		1430.95	1034.58	413.443
1428.83	344.971	137.124		1431.97	1034.63	413.461
1429.83	344.976	137.126		1432.98	1034.69	413.486
1430.83	345.03	137.148		1433.98	1034.67	413.479
1431.85	345.078	137.167		1434.98	1034.76	413.515
1432.85	345.07	137.164		1436	1034.61	413.457
1433.85	345.15	137.196		1437	1034.93	413.583
1434.85	345.057	137.158		1438	1034.95	413.59
1435.86	345.056	137.158		1439	1035.04	413.626
1436.86	345.145	137.194		1440	1035.17	413.681
1437.86	345.013	137.141		1441	1034.73	413.505
1438.86	344.985	137.13		1442.01	1034.81	413.537
1439.86	345.101	137.176		1443.02	1034.83	413.544
1440.88	345.038	137.151		1444.03	1034.84	413.549
1441.88	345.093	137.173		1445.03	1034.88	413.564
1442.88	345.055	137.158		1446.05	1035.09	413.649
1443.88	345.056	137.158		1447.05	1035.32	413.739
1444.88	345.135	137.19		1448.05	1035.21	413.695
1445.89	345.135	137.19		1449.05	1035.42	413.778
1446.89	344.896	137.094		1450.06	1035.14	413.669
1447.89	345.139	137.191		1451.06	1035.26	413.716
1448.89	345.057	137.158		1452.08	1035.19	413.687
1449.89	345.087	137.171		1453.08	1035.16	413.674
1450.89	345.056	137.158		1454.09	1035.2	413.691
1451.89	345.109	137.179		1455.09	1035.2	413.691
1452.9	345.087	137.17		1456.09	1035.37	413.76
1453.9	345.14	137.192		1457.11	1035.35	413.752
1454.9	345.116	137.182		1458.11	1035.41	413.776
1455.91	345.116	137.182		1459.11	1035.36	413.755
1456.91	345.098	137.175		1460.12	1035.25	413.713
1457.91	345.182	137.208		1461.12	1035.34	413.75
1458.91	345.103	137.177		1462.14	1035.43	413.783
1459.91	345.105	137.178		1463.14	1035.54	413.827
1460.92	345.184	137.209		1464.14	1035.66	413.877
1461.92	345.15	137.196		1465.15	1035.63	413.866
1462.92	345.084	137.169		1466.15	1035.63	413.866
1463.92	345.236	137.23		1467.15	1035.53	413.826
1464.93	345.246	137.234		1468.16	1035.43	413.783
1465.94	345.246	137.234		1469.16	1035.58	413.845
1466.94	345.237	137.231		1470.16	1035.67	413.881
1467.94	345.166	137.202		1471.16	1035.68	413.886
1468.94	345.263	137.241		1472.17	1035.75	413.911
1469.94	345.294	137.253		1473.17	1035.78	413.924
1470.96	345.197	137.215		1474.17	1035.72	413.902
1471.96	345.214	137.221		1475.17	1035.79	413.93
1472.96	345.306	137.258		1476.19	1035.89	413.969
1473.96	345.222	137.225		1477.2	1035.89	413.969
1474.96	345.319	137.264		1478.22	1035.86	413.957
1475.97	345.213	137.221		1479.22	1035.75	413.912
1476.97	345.213	137.221		1480.23	1035.86	413.955
1477.97	345.346	137.275		1481.23	1036.07	414.039
1478.97	345.157	137.199		1482.24	1035.79	413.927
1479.97	345.297	137.255		1483.24	1035.74	413.907
1480.98	345.31	137.26		1484.25	1035.8	413.934
1481.99	345.317	137.263		1485.27	1036.15	414.074
1482.99	345.246	137.234		1486.27	1036.07	414.042
1483.99	345.249	137.236		1487.27	1036.07	414.039
1484.99	345.251	137.236		1488.28	1036.14	414.068
1485.99	345.163	137.201		1489.28	1036.14	414.068
1486.99	345.133	137.189		1490.28	1036.08	414.044
1487.99	345.133	137.189		1491.28	1036.21	414.097
1488.99	345.195	137.214		1492.3	1036.3	414.134
1489.99	345.177	137.207		1493.3	1036.17	414.082
1491	345.145	137.194		1494.31	1036.65	414.275
1492	345.236	137.23		1495.31	1036.67	414.28
1493.01	345.095	137.174		1496.31	1036.76	414.316
1494.01	345.071	137.164		1497.31	1036.62	414.261
1495.01	345.043	137.153		1498.31	1036.63	414.267
1496.01	345.121	137.184		1499.31	1036.63	414.267
1497.01	344.971	137.124		1500.31	1036.38	414.166
1498.01	344.971	137.124		1501.31	1036.45	414.193
1499.01	344.957	137.118		1502.33	1036.68	414.285
1500.01	344.96	137.12		1503.33	1036.68	414.284
1501.02	344.897	137.094		1504.33	1036.65	414.274
1502.02	344.976	137.126		1505.33	1036.73	414.307
1503.02	344.909	137.099		1506.34	1036.82	414.341
1504.02	344.889	137.091		1507.36	1036.65	414.273
1505.02	344.862	137.08		1508.36	1036.65	414.274
1506.03	344.847	137.074		1509.37	1036.66	414.278
1507.03	344.85	137.075		1510.38	1036.66	414.278
1508.03	344.742	137.032		1511.38	1036.61	414.258
1509.04	344.742	137.032		1512.37	1036.85	414.353
1510.04	344.786	137.05		1513.39	1036.74	414.31
1511.05	344.713	137.021		1514.39	1036.76	414.316
1512.05	344.647	136.994		1515.39	1036.75	414.314
1513.05	344.742	137.032		1516.39	1036.67	414.283
1514.05	344.577	136.966		1517.4	1036.89	414.368
1515.05	344.729	137.027		1518.4	1036.96	414.397
1516.06	344.588	136.971		1519.41	1036.94	414.391
1517.06	344.512	136.94		1520.41	1037.11	414.457
1518.06	344.512	136.94		1521.42	1037.11	414.457
1519.07	344.6	136.975		1522.42	1036.92	414.384
1520.07	344.48	136.927		1523.42	1037.14	414.471
1521.08	344.461	136.919		1524.42	1037.16	414.477
1522.08	344.321	136.863		1525.42	1037.16	414.48
1523.08	344.32	136.863		1526.44	1037.17	414.482
1524.08	344.267	136.842		1527.44	1037.23	414.504
1525.08	344.121	136.783		1528.45	1037.16	414.478
1526.08	344.072	136.764		1529.45	1037.1	414.454
1527.09	344.073	136.764		1530.47	1037.18	414.488
1528.09	344.073	136.764		1531.47	1037.23	414.507
1529.09	344.064	136.76		1532.47	1037.31	414.536
1530.09	344.116	136.781		1533.47	1037.31	414.536
1531.1	343.991	136.731		1534.48	1037.02	414.42
1532.1	344.035	136.749		1535.48	1037.09	414.449
1533.1	344.005	136.737		1536.5	1037.15	414.472
1534.1	343.954	136.716		1537.5	1037.18	414.487
1535.1	343.878	136.686		1538.51	1037.51	414.617
1536.11	343.81	136.659		1539.52	1037.34	414.55
1537.11	343.718	136.622		1540.52	1037.38	414.567
1538.11	343.855	136.677		1541.52	1037.19	414.49
1539.11	343.855	136.677		1542.52	1037.45	414.595
1540.11	343.76	136.638		1543.52	1037.59	414.652
1541.13	343.755	136.636		1544.53	1037.59	414.652
1542.13	343.634	136.588		1545.53	1037.45	414.594
1543.13	343.61	136.578		1546.53	1037.48	414.608
1544.13	343.58	136.566		1547.53	1037.52	414.624
1545.13	343.601	136.575		1548.53	1037.46	414.6
1546.14	343.454	136.516		1549.55	1037.54	414.632
1547.15	343.38	136.486		1550.55	1037.61	414.661
1548.15	343.51	136.538		1551.55	1037.55	414.633
1549.15	343.51	136.538		1552.55	1037.58	414.647
1550.15	343.416	136.501		1553.56	1037.59	414.653
1551.16	343.479	136.526		1554.56	1037.64	414.672
1552.16	343.335	136.468		1555.56	1037.64	414.672
1553.16	343.396	136.492		1556.56	1037.85	414.756
1554.16	343.232	136.427		1557.58	1037.71	414.699
1555.16	343.301	136.454		1558.58	1037.84	414.751
1556.17	343.294	136.452		1559.58	1037.95	414.795
1557.17	343.221	136.423		1560.59	1037.91	414.779
1558.17	343.111	136.378		1561.61	1037.82	414.742
1559.17	343.111	136.378		1562.59	1037.72	414.704
1560.17	343.211	136.418		1563.61	1037.94	414.792
1561.19	343.085	136.368		1564.61	1037.86	414.761
1562.19	343.22	136.422		1565.61	1037.86	414.761
1563.19	343.058	136.357		1566.62	1037.84	414.752
1564.19	342.978	136.325		1567.62	1038.06	414.837
1565.19	342.954	136.315		1568.62	1038.02	414.824
1566.2	342.994	136.331		1569.63	1037.93	414.787
1567.2	342.924	136.303		1570.63	1037.93	414.785
1568.2	342.803	136.255		1571.64	1037.91	414.779
1569.2	342.803	136.255		1572.64	1038.01	414.818
1570.21	342.935	136.308		1573.64	1038.22	414.905
1571.22	342.817	136.26		1574.64	1038.06	414.84
1572.22	342.741	136.23		1575.65	1038.23	414.906
1573.22	342.727	136.224		1576.67	1038.06	414.84
1574.22	342.695	136.212		1577.67	1038.06	414.84
1575.22	342.651	136.194		1578.69	1038.09	414.853
1576.22	342.553	136.154		1579.69	1038.23	414.907
1577.22	342.486	136.128		1580.69	1038.17	414.883
1578.22	342.423	136.102		1581.7	1038.37	414.962
1579.22	342.423	136.102		1582.7	1038.47	415.002
1580.22	342.36	136.077		1583.7	1038.39	414.971
1581.23	342.389	136.089		1584.7	1038.35	414.954
1582.24	342.335	136.067		1585.71	1038.43	414.989
1583.24	342.244	136.031		1586.72	1038.33	414.949
1584.24	342.26	136.037		1587.73	1038.34	414.951
1585.24	342.216	136.019		1588.73	1038.34	414.951
1586.25	342.18	136.005		1589.75	1038.4	414.975
1587.25	342.131	135.985		1590.75	1038.54	415.034
1588.25	342.042	135.949		1591.75	1038.38	414.969
1589.25	341.938	135.908		1592.75	1038.65	415.076
1590.25	341.938	135.908		1593.75	1038.65	415.077
1591.25	341.865	135.879		1594.75	1038.56	415.039
1592.25	341.792	135.849		1595.75	1038.65	415.075
1593.26	341.864	135.878		1596.75	1038.56	415.04
1594.26	341.722	135.821		1597.75	1038.63	415.07
1595.26	341.599	135.772		1598.75	1038.69	415.09
1596.27	341.554	135.754		1599.75	1038.69	415.09
1597.27	341.565	135.758		1600.77	1038.62	415.064
1598.27	341.366	135.678		1601.77	1038.77	415.123
1599.27	341.201	135.612		1602.78	1038.59	415.053
1600.27	341.201	135.612		1603.78	1038.69	415.09
1601.28	341.348	135.671		1604.78	1038.73	415.109
1602.28	341.407	135.695		1605.8	1038.85	415.154
1603.28	341.226	135.622		1606.8	1038.86	415.161
1604.28	341.104	135.574		1607.8	1038.9	415.175
1605.28	340.999	135.531		1608.81	1038.74	415.112
1606.3	341.03	135.544		1609.81	1038.82	415.145
1607.3	340.924	135.501		1610.83	1038.85	415.158
1608.3	340.815	135.458		1611.83	1038.85	415.158
1609.3	340.778	135.443		1612.83	1038.83	415.149
1610.3	340.778	135.443		1613.83	1039.1	415.255
1611.31	340.689	135.407		1614.83	1038.98	415.209
1612.32	340.585	135.365		1615.83	1038.99	415.214
1613.32	340.627	135.382		1616.84	1038.86	415.161
1614.32	340.476	135.322		1617.84	1038.94	415.192
1615.32	340.432	135.304		1618.84	1039.18	415.29
1616.32	340.267	135.238		1619.84	1039.01	415.219
1617.32	340.284	135.245		1620.84	1039.15	415.278
1618.32	340.236	135.225		1621.86	1039.25	415.315
1619.32	340.073	135.16		1622.86	1039.25	415.315
1620.32	340.073	135.16		1623.87	1039.11	415.26
1621.33	340.055	135.153		1624.87	1039.3	415.338
1622.33	340.038	135.146		1625.87	1039.33	415.349
1623.33	339.899	135.09		1626.87	1039.18	415.288
1624.33	339.855	135.073		1627.89	1039.37	415.365
1625.33	339.788	135.046		1628.89	1039.23	415.31
1626.35	339.76	135.035		1629.89	1039.23	415.31
1627.35	339.618	134.978		1630.89	1039.21	415.3
1628.35	339.514	134.936		1631.89	1039.34	415.353
1629.35	339.442	134.907		1632.89	1039.34	415.353
1630.35	339.435	134.904		1633.91	1039.42	415.384
1631.36	339.435	134.904		1634.91	1039.32	415.344
1632.37	339.288	134.845		1635.92	1039.31	415.342
1633.37	339.392	134.887		1636.92	1039.43	415.39
1634.37	339.244	134.827		1637.92	1039.32	415.345
1635.37	339.201	134.811		1638.92	1039.45	415.396
1636.38	339.184	134.804		1639.92	1039.32	415.346
1637.38	339.106	134.773		1640.92	1039.55	415.435
1638.38	338.999	134.729		1641.94	1039.56	415.44
1639.38	338.94	134.706		1642.94	1039.53	415.429
1640.38	338.928	134.701		1643.94	1039.53	415.429
1641.39	338.928	134.701		1644.95	1039.42	415.384
1642.39	338.916	134.696		1645.95	1039.68	415.487
1643.39	338.796	134.648		1646.95	1039.77	415.525
1644.39	338.947	134.709		1647.95	1039.77	415.524
1645.39	338.775	134.639		1648.95	1039.65	415.478
1646.41	338.7	134.61		1649.95	1039.8	415.537
1647.41	338.597	134.568		1650.97	1039.83	415.551
1648.41	338.499	134.529		1651.97	1039.79	415.533
1649.41	338.576	134.56		1652.97	1039.88	415.568
1650.41	338.548	134.548		1653.98	1039.96	415.603
1651.42	338.457	134.512		1654.98	1039.81	415.543
1652.42	338.457	134.512		1655.98	1039.81	415.543
1653.42	338.459	134.513		1656.98	1039.8	415.538
1654.43	338.381	134.482		1658	1039.69	415.494
1655.43	338.458	134.513		1659.02	1039.93	415.589
1656.44	338.322	134.458		1660.02	1039.88	415.568
1657.44	338.265	134.435		1661.02	1040.01	415.621
1658.44	338.333	134.462		1662.03	1039.93	415.589
1659.44	338.222	134.418		1663.03	1039.98	415.609
1660.44	338.224	134.419		1664.03	1039.87	415.566
1661.44	338.238	134.424		1665.03	1039.86	415.562
1662.44	338.238	134.424		1666.03	1039.86	415.562
1663.44	338.171	134.397		1667.03	1040.17	415.684
1664.44	338.061	134.353		1668.05	1040.04	415.634
1665.44	338.172	134.398		1669.05	1040.24	415.713
1666.45	338.122	134.378		1670.05	1040.18	415.689
1667.45	338.094	134.367		1671.05	1040.04	415.634
1668.46	338.169	134.396		1672.05	1040.21	415.703
1669.46	338.203	134.41		1673.06	1040.21	415.701
1670.46	338.495	134.527		1674.06	1040.27	415.728
1671.47	337.914	134.294		1675.06	1040.23	415.71
1672.47	338.088	134.364		1676.06	1040.11	415.661
1673.47	338.088	134.364		1677.06	1040.25	415.716
1674.47	338.25	134.429		1678.07	1040.24	415.712
1675.47	337.994	134.327		1679.07	1040.25	415.716
1676.48	338.105	134.371		1680.08	1040.24	415.714
1677.49	338.023	134.338		1681.09	1040.3	415.739
1678.49	338.013	134.334		1682.11	1040.04	415.632
1679.49	338.137	134.384		1683.11	1040.15	415.678
1680.49	338.093	134.366		1684.11	1040.23	415.712
1681.5	338.075	134.359		1685.11	1039.98	415.611
1682.5	338.052	134.35		1686.11	1040.13	415.67
1683.5	338.052	134.35		1687.12	1039.98	415.609
1684.5	338.134	134.383		1688.12	1039.86	415.563
1685.5	338.021	134.337		1689.12	1039.66	415.482
1686.5	338.132	134.382		1690.12	1039.5	415.415
1687.5	338.115	134.375		1691.13	1039.48	415.408
1688.51	338.06	134.353		1692.14	1039.17	415.283
1689.51	338.109	134.372		1693.14	1038.98	415.21
1690.51	338.186	134.404		1694.14	1038.66	415.081
1691.52	337.965	134.315		1695.14	1038.45	414.997
1692.52	338.024	134.339		1696.16	1038.21	414.9
1693.52	337.962	134.314		1697.16	1037.98	414.808
1694.52	337.962	134.314		1698.17	1037.77	414.722
1695.52	337.853	134.27		1699.17	1037.43	414.586
1696.52	337.967	134.316		1700.17	1037.27	414.521
1697.52	338.055	134.351		1701.17	1036.82	414.341
1698.52	338.025	134.339		1702.19	1036.65	414.273
1699.52	337.916	134.295		1703.19	1036.46	414.197
1700.52	338.065	134.355		1704.19	1036.21	414.097
1701.54	338.019	134.336		1705.19	1035.99	414.01
1702.54	337.883	134.282		1706.2	1035.52	413.818
1703.54	337.998	134.328		1707.2	1035.24	413.708
1704.54	337.954	134.31		1708.22	1035.17	413.678
1705.54	337.954	134.31		1709.22	1034.44	413.387
1706.55	338.005	134.331		1710.23	1034.44	413.387
1707.55	337.905	134.291		1711.25	1034.41	413.373
1708.55	338.151	134.389		1712.26	1034.06	413.233
1709.55	336.949	133.908		1713.26	1033.94	413.188
1710.55	337.913	134.294		1714.26	1033.5	413.01
1711.57	338.35	134.469		1715.27	1033.11	412.852
1712.57	337.495	134.126		1716.28	1033.03	412.82
1713.57	337.431	134.101		1717.28	1032.88	412.759
1714.57	337.884	134.283		1718.3	1032.71	412.693
1715.57	337.884	134.283		1719.3	1032.5	412.607
1716.58	337.813	134.254		1720.3	1032.16	412.474
1717.58	337.91	134.293		1721.3	1032.16	412.474
1718.58	338.005	134.331		1722.31	1031.8	412.329
1719.58	337.963	134.314		1723.31	1031.55	412.228
1720.58	337.967	134.316		1724.31	1031.47	412.194
1721.6	337.926	134.299		1725.31	1031.36	412.152
1722.6	337.858	134.272		1726.31	1031.14	412.063
1723.6	337.888	134.284		1727.33	1030.83	411.937
1724.6	337.69	134.205		1728.34	1030.69	411.882
1725.6	337.868	134.276		1729.36	1030.58	411.839
1726.61	337.868	134.276		1730.36	1030.24	411.703
1727.61	337.854	134.271		1731.36	1030.25	411.705
1728.61	337.752	134.229		1732.36	1030.25	411.705
1729.61	337.772	134.238		1733.37	1030.03	411.617
1730.61	337.828	134.26		1734.37	1029.59	411.442
1731.63	337.763	134.234		1735.37	1029.49	411.401
1732.63	337.931	134.301		1736.37	1029.22	411.292
1733.63	337.853	134.27		1737.39	1029.19	411.281
1734.63	337.822	134.258		1738.39	1029.08	411.235
1735.63	337.822	134.258		1739.39	1029.09	411.242
1736.64	337.795	134.247		1740.41	1028.96	411.19
1737.64	337.889	134.285		1741.41	1028.62	411.052
1738.64	337.745	134.227		1742.41	1028.25	410.905
1739.64	337.829	134.26		1743.41	1028.25	410.905
1740.64	338.009	134.333		1744.42	1028.23	410.897
1741.66	337.904	134.29		1745.42	1027.94	410.78
1742.66	337.91	134.293		1746.42	1027.96	410.788
1743.66	337.893	134.286		1747.44	1027.8	410.722
1744.66	337.937	134.304		1748.44	1027.88	410.757
1745.66	337.886	134.283		1749.44	1027.5	410.603
1746.67	337.886	134.283		1750.44	1027.4	410.564
1747.67	337.861	134.273		1751.45	1027.33	410.535
1748.68	337.911	134.293		1752.47	1027.11	410.448
1749.68	337.908	134.292		1753.47	1027	410.402
1750.68	337.912	134.294		1754.48	1026.85	410.344
1751.69	338.002	134.33		1755.48	1026.85	410.344
1752.69	337.937	134.304		1756.5	1026.74	410.3
1753.69	337.938	134.304		1757.5	1026.69	410.279
1754.69	338.1	134.369		1758.5	1026.58	410.236
1755.69	338.119	134.377		1759.5	1026.56	410.224
1756.7	338.119	134.377		1760.52	1026.39	410.157
1757.7	338.018	134.336		1761.53	1026.33	410.134
1758.7	338.036	134.343		1762.53	1026.28	410.112
1759.71	338.076	134.359		1763.53	1026.05	410.02
1760.71	338.145	134.387		1764.53	1025.95	409.982
1761.72	338.079	134.361		1765.53	1025.89	409.956
1762.72	338.114	134.375		1766.55	1025.89	409.956
1763.72	338.08	134.361		1767.55	1025.72	409.889
1764.72	338.125	134.379		1768.55	1025.73	409.891
1765.72	338.18	134.401		1769.55	1025.65	409.861
1766.73	338.173	134.398		1770.55	1025.57	409.827
1767.74	338.173	134.398		1771.55	1025.24	409.694
1768.74	338.108	134.372		1772.56	1025.16	409.663
1769.74	338.191	134.405		1773.56	1025.21	409.684
1770.74	338.262	134.434		1774.58	1025.06	409.626
1771.75	338.095	134.367		1775.59	1024.9	409.561
1772.75	338.181	134.402		1776.61	1024.83	409.533
1773.75	338.185	134.403		1777.61	1024.83	409.533
1774.75	338.194	134.407		1778.61	1024.67	409.469
1775.75	338.212	134.414		1779.62	1024.9	409.559
1776.77	338.163	134.394		1780.62	1024.65	409.458
1777.77	338.163	134.394		1781.63	1024.65	409.459
1778.77	338.277	134.44		1782.64	1024.48	409.392
1779.77	338.304	134.451		1783.64	1024.56	409.422
1780.79	338.291	134.446		1784.64	1024.41	409.364
1781.77	338.293	134.447		1785.64	1024.36	409.344
1782.77	338.35	134.469		1786.64	1024.38	409.35
1783.77	338.358	134.472		1787.64	1024.29	409.315
1784.77	338.44	134.505		1788.65	1024.29	409.315
1785.79	338.311	134.454		1789.66	1024.28	409.311
1786.78	338.422	134.498		1790.67	1024.06	409.221
1787.78	338.422	134.498		1791.67	1024.06	409.224
1788.78	338.43	134.501		1792.68	1024.04	409.214
1789.79	338.438	134.505		1793.69	1023.94	409.173
1790.81	338.444	134.507		1794.69	1023.87	409.148
1791.8	338.43	134.501		1795.69	1023.83	409.131
1792.8	338.548	134.549		1796.69	1023.63	409.049
1793.8	338.448	134.509		1797.7	1023.6	409.038
1794.8	338.561	134.554		1798.7	1023.58	409.029
1795.81	338.514	134.535		1799.72	1023.58	409.029
1796.82	338.602	134.57		1800.72	1023.53	409.009
1797.82	338.479	134.521		1801.73	1023.41	408.964
1798.82	338.479	134.521		1802.73	1023.51	409.003
1799.82	338.596	134.568		1803.73	1023.33	408.928
1800.83	338.6	134.57		1804.75	1023.16	408.862
1801.83	338.707	134.613		1805.77	1023.23	408.891
1802.83	338.582	134.562		1806.79	1023.22	408.885
1803.83	338.704	134.611		1807.78	1023.22	408.886
1804.83	338.598	134.569		1808.78	1023.07	408.827
1805.83	338.824	134.659		1809.78	1023.05	408.82
1806.83	338.75	134.63		1810.78	1023.05	408.82
1807.83	338.747	134.628		1811.8	1022.93	408.768
1808.83	338.747	134.628		1812.8	1023.29	408.913
1809.84	338.719	134.617		1813.8	1023.06	408.823
1810.84	338.85	134.67		1814.8	1022.75	408.696
1811.85	338.858	134.673		1815.8	1022.87	408.744
1812.85	338.791	134.646		1816.81	1022.71	408.681
1813.85	338.887	134.684		1817.81	1022.64	408.655
1814.85	338.969	134.717		1818.81	1022.62	408.645
1815.86	338.928	134.701		1819.81	1022.61	408.641
1816.86	338.94	134.706		1820.81	1022.56	408.621
1817.86	338.966	134.716		1821.82	1022.56	408.621
1818.86	339.008	134.733		1822.83	1022.48	408.591
1819.86	339.008	134.733		1823.83	1022.58	408.628
1820.88	339.065	134.756		1824.83	1022.53	408.608
1821.88	338.924	134.699		1825.83	1022.44	408.572
1822.88	339.062	134.755		1826.83	1022.41	408.56
1823.88	339.053	134.751		1827.83	1022.29	408.511
1824.88	339.134	134.784		1828.84	1022.1	408.437
1825.89	339.03	134.742		1829.84	1022.32	408.525
1826.89	338.966	134.716		1830.84	1022.19	408.474
1827.89	339.083	134.763		1831.84	1022.19	408.474
1828.89	339.091	134.766		1832.86	1022.18	408.468
1829.89	339.091	134.766		1833.86	1022.05	408.415
1830.91	339.104	134.772		1834.86	1021.93	408.368
1831.91	339.066	134.757		1835.87	1022.09	408.433
1832.91	339.069	134.758		1836.87	1021.98	408.39
1833.91	339.063	134.755		1837.89	1022.01	408.402
1834.91	339.18	134.802		1838.9	1021.95	408.377
1835.92	339.111	134.775		1839.91	1022.04	408.412
1836.92	338.999	134.729		1840.92	1021.96	408.38
1837.92	339.021	134.738		1841.92	1021.89	408.354
1838.92	338.944	134.707		1842.92	1021.82	408.325
1839.92	338.944	134.707		1843.92	1021.82	408.325
1840.93	339.054	134.751		1844.92	1021.78	408.309
1841.93	339.035	134.744		1845.92	1021.84	408.331
1842.93	339.013	134.735		1846.94	1021.73	408.289
1843.93	339.079	134.762		1847.95	1021.89	408.353
1844.93	338.941	134.706		1848.95	1021.74	408.294
1845.94	338.899	134.689		1849.97	1021.57	408.224
1846.94	338.965	134.716		1850.97	1021.65	408.256
1847.94	338.91	134.694		1851.97	1021.67	408.265
1848.94	338.91	134.694		1852.98	1021.8	408.315
1849.94	338.818	134.657		1854	1021.45	408.177
1850.94	338.964	134.715		1855.01	1021.45	408.177
1851.95	338.843	134.667		1856.01	1021.45	408.177
1852.96	338.848	134.669		1857.02	1021.54	408.211
1853.96	338.83	134.662		1858.02	1021.43	408.168
1854.96	338.622	134.578		1859.02	1021.44	408.171
1855.96	338.675	134.599		1860.03	1021.22	408.085
1856.96	338.705	134.611		1861.03	1021.27	408.102
1857.96	338.741	134.626		1862.03	1021.3	408.114
1858.96	338.587	134.564		1863.05	1021.22	408.082
1859.96	338.587	134.564		1864.05	1021.17	408.064
1860.97	338.542	134.546		1865.05	1021.17	408.065
1861.97	338.497	134.528		1866.05	1021.22	408.083
1862.97	338.432	134.502		1867.05	1021.22	408.083
1863.97	338.396	134.488		1868.05	1021.12	408.042
1864.97	338.4	134.489		1869.06	1021.19	408.071
1865.99	338.278	134.44		1870.06	1021.16	408.06
1866.99	338.325	134.459		1871.06	1021.24	408.091
1867.99	338.241	134.426		1872.06	1020.85	407.936
1868.99	338.2	134.409		1873.08	1021.19	408.071
1869.99	338.2	134.409		1874.09	1020.84	407.931
1871	338.233	134.422		1875.09	1021.12	408.044
1872	338.065	134.355		1876.09	1020.99	407.99
1873	338.113	134.374		1877.09	1021.06	408.018
1874.01	338.056	134.351		1878.09	1021.06	408.018
1875.01	337.978	134.32		1879.09	1021.1	408.034
1876.02	337.975	134.319		1880.09	1021.25	408.095
1877.02	338.047	134.348		1881.1	1021.09	408.033
1878.02	337.979	134.32		1882.1	1021.08	408.027
1879.02	337.944	134.307		1883.11	1021	407.996
1880.02	337.944	134.307		1884.11	1021.04	408.013
1881.03	337.902	134.29		1885.12	1020.86	407.939
1882.03	338.077	134.36		1886.12	1020.92	407.964
1883.03	337.96	134.313		1887.12	1021.09	408.032
1884.03	337.95	134.309		1888.12	1021	407.996
1885.03	337.91	134.293		1889.14	1020.94	407.973
1886.03	337.912	134.294		1890.14	1021	407.995
1887.04	338.009	134.333		1891.14	1020.75	407.893
1888.04	338.071	134.357		1892.14	1020.42	407.763
1889.04	338.049	134.348		1893.14	1020.17	407.663
1890.04	337.959	134.312		1894.15	1020.21	407.678
1891.05	337.959	134.312		1895.15	1020.24	407.69
1892.05	338.05	134.349		1896.16	1020.17	407.663
1893.05	338.053	134.35		1897.17	1020.13	407.648
1894.05	338.352	134.47		1898.19	1020.27	407.704
1895.05	338.336	134.464		1899.19	1020.3	407.714
1896.06	338.405	134.491		1900.2	1020.27	407.704
1897.07	338.433	134.502		1901.2	1020.32	407.722
1898.07	338.506	134.532		1902.22	1020.23	407.686
1899.07	338.511	134.534		1903.22	1020.21	407.679
1900.07	338.511	134.534		1904.22	1020.32	407.723
1901.08	338.664	134.595		1905.22	1020.3	407.713
1902.08	338.73	134.622		1906.22	1020.21	407.679
1903.08	338.802	134.65		1907.22	1020.2	407.675
1904.08	338.862	134.674		1908.22	1020.51	407.797
1905.08	338.925	134.7		1909.22	1020.51	407.798
1906.1	339.082	134.763		1910.22	1020.25	407.694
1907.1	339.01	134.734		1911.22	1020.1	407.634
1908.1	339.146	134.788		1912.22	1020.4	407.756
1909.1	339.267	134.837		1913.22	1020.61	407.837
1910.1	339.267	134.837		1914.23	1020.45	407.773
1911.11	339.35	134.87		1915.23	1020.45	407.775
1912.11	339.547	134.949		1916.23	1020.41	407.759
1913.12	339.677	135.001		1917.23	1020.52	407.801
1914.12	339.781	135.043		1918.25	1020.61	407.838
1915.12	339.782	135.044		1919.25	1021.46	408.179
1916.13	340.034	135.144		1920.25	1021.11	408.04
1917.13	340.027	135.142		1921.25	1020.87	407.943
1918.13	340.082	135.164		1922.25	1020.89	407.952
1919.13	340.235	135.225		1923.25	1020.9	407.955
1920.13	340.248	135.23		1924.25	1020.92	407.964
1921.14	340.248	135.23		1925.25	1020.97	407.985
1922.14	340.419	135.299		1926.27	1020.93	407.967
1923.14	340.621	135.38		1927.28	1020.88	407.948
1924.14	340.705	135.413		1928.28	1020.77	407.905
1925.14	340.799	135.451		1929.28	1020.76	407.9
1926.16	340.89	135.488		1930.28	1020.91	407.959
1927.16	341.008	135.535		1931.28	1021.1	408.037
1928.16	341.044	135.549		1932.28	1020.84	407.93
1929.16	341.234	135.626		1933.28	1020.94	407.972
1930.16	341.257	135.635		1934.28	1020.85	407.937
1931.16	341.257	135.635		1935.29	1020.81	407.92
1932.16	341.451	135.712		1936.29	1021.07	408.022
1933.16	341.721	135.821		1937.3	1020.99	407.992
1934.16	341.771	135.841		1938.3	1020.94	407.972
1935.16	341.827	135.863		1939.3	1020.9	407.956
1936.17	341.887	135.888		1940.3	1020.92	407.963
1937.17	342.188	136.008		1941.3	1020.78	407.909
1938.17	342.102	135.973		1942.3	1020.87	407.942
1939.18	342.26	136.037		1943.3	1020.99	407.991
1940.18	342.448	136.113		1944.3	1020.87	407.944
1941.19	342.448	136.113		1945.3	1020.9	407.956
1942.19	342.464	136.119		1946.3	1020.95	407.975
1943.19	342.578	136.164		1947.31	1020.88	407.948
1944.19	342.712	136.218		1948.31	1020.87	407.943
1945.19	342.793	136.251		1949.32	1020.92	407.963
1946.2	342.965	136.32		1950.32	1020.83	407.926
1947.21	342.991	136.33		1951.32	1021.07	408.022
1948.21	343.158	136.397		1952.33	1020.74	407.892
1949.21	343.281	136.446		1953.33	1020.71	407.878
1950.21	343.259	136.438		1954.33	1020.9	407.953
1951.21	343.259	136.438		1955.33	1020.88	407.948
1952.21	343.439	136.51		1956.34	1020.91	407.958
1953.21	343.414	136.5		1957.34	1020.92	407.964
1954.21	343.658	136.598		1958.34	1021.05	408.016
1955.21	343.733	136.628		1959.35	1020.97	407.985
1956.22	343.605	136.576		1960.35	1020.88	407.946
1957.22	343.963	136.72		1961.35	1021.13	408.048
1958.22	343.901	136.695		1962.36	1021.02	408.004
1959.22	344.032	136.747		1963.36	1020.79	407.91
1960.22	343.984	136.728		1964.36	1020.98	407.986
1961.24	343.984	136.728		1965.36	1020.98	407.989
1962.24	344.16	136.799		1966.36	1020.98	407.989
1963.24	344.19	136.811		1967.36	1021.21	408.081
1964.24	344.287	136.85		1968.36	1021.09	408.03
1965.24	344.281	136.847		1969.36	1020.97	407.984
1966.25	344.389	136.891		1970.36	1021.06	408.019
1967.25	344.389	136.891		1971.36	1021.26	408.099
1968.25	344.423	136.904		1972.37	1021.22	408.084
1969.25	344.49	136.931		1973.37	1021.22	408.082
1970.25	344.574	136.965		1974.38	1021.24	408.091
1971.27	344.536	136.949		1975.38	1021.28	408.106
1972.27	344.536	136.949		1976.38	1021.5	408.196
1973.27	344.583	136.968		1977.39	1021.5	408.196
1974.27	344.608	136.979		1978.39	1021.6	408.235
1975.27	344.596	136.973		1979.39	1021.44	408.173
1976.28	344.708	137.019		1980.39	1021.38	408.146
1977.28	344.606	136.978		1981.39	1021.47	408.183
1978.28	344.608	136.978		1982.41	1021.61	408.24
1979.29	344.651	136.996		1983.41	1021.39	408.153
1980.29	344.525	136.945		1984.41	1021.6	408.238
1981.3	344.508	136.938		1985.41	1021.47	408.186
1982.3	344.497	136.934		1986.42	1021.64	408.251
1983.3	344.497	136.934		1987.42	1021.61	408.24
1984.3	344.44	136.911		1988.42	1021.61	408.24
1985.3	344.301	136.855		1989.42	1021.67	408.264
1986.32	344.338	136.87		1990.42	1021.81	408.321
1987.32	344.366	136.881		1991.42	1021.75	408.296
1988.32	344.229	136.826		1992.44	1021.74	408.292
1989.32	344.214	136.82		1993.44	1021.74	408.294
1990.32	344.116	136.781		1994.44	1021.79	408.311
1991.33	344.027	136.746		1995.44	1021.88	408.347
1992.34	343.865	136.68		1996.44	1021.85	408.335
1993.34	343.865	136.68		1997.45	1021.95	408.376
1994.34	343.645	136.592		1998.45	1021.92	408.364
1995.34	343.694	136.612		1999.45	1021.92	408.364
1996.35	343.553	136.555		2000.45	1022.02	408.404
1997.35	343.496	136.532		2001.45	1022.07	408.423
1998.35	343.33	136.466		2002.47	1021.91	408.361
1999.35	343.307	136.457		2003.47	1022.07	408.426
2000.35	343.213	136.419		2004.47	1022.13	408.45
2001.36	343.093	136.371		2005.47	1022.13	408.448
2002.36	342.881	136.286		2006.47	1022.03	408.407
[truncated: 82,630 more rows]

## Sheet: Figure 6
			setup: 9 mL																					Hydrogen in aquaous phase
		Time (h)	H2 yield in gas phase (µmol)	a-KG (mM)	a-KG (µmol)	cumulative H2 yield in gas phase (µmol)																		Time (h)	µM
																								0	0.06725
		1	34.2412	6.07732	54.6958	34.2412			HPLC method via metrosep column						HPLC method via restek column									0.000277778	0.06725
		3	43.2279	6.9787	62.8083	77.469			RT: 31 min															0.000555833	0.03765
		5	13.266	8.73874	78.6487	90.735			mAU*min						RI, RT:10.2									0.000833889	0.0117
		10	34.581	11.0295	99.2653	125.316		time (h)	aKG, ARea	aKG, mM	dilution	Final KG, mM		Time (h)	Area RI	normalisation factor	Area after normalisaion	KG, mM	dilution	Final, KG, mM	average	STDEV		0.00112	0.00787
		24	82.208	18.2644	164.38	207.524		0	5.848	0.118249	40	4.72995		0	0.058	2.87755	0.020156	0.0769096	100	7.69096	7.44891	0.242052		0.00139	-0.03328
		44	18.3341	28.1952	253.756	225.858		1	7.709	0.151933	40	6.07732			0.056	3.35636	0.0166848	0.0720686	100	7.20686				0.00167	0.02512
								3	8.954	0.174467	40	6.9787		1	0.062	1.32967	0.0466281	0.113828	100	11.3828	11.7174	0.334664		0.00195	0.02606
								5	11.385	0.218469	40	8.73874			0.088	1.71115	0.0514275	0.120521	100	12.0521				0.00223	0.02855
								10	14.549	0.275737	40	11.0295		3	0.055	1.29827	0.042364	0.107881	100	10.7881	11.07	0.281912		0.0025	-0.02258
								24	24.542	0.45661	40	18.2644			0.053	1.14207	0.0464069	0.113519	100	11.3519				0.00278	0.05454
								44	77.076	1.40748	20	28.1495		5	0.081	1.69388	0.0478193	0.115489	100	11.5489	11.4591	0.0897357		0.00306	0.24321
															0.066	1.41837	0.0465324	0.113694	100	11.3694				0.00334	0.24321
Sample	Area (O2 (internal standard))	H2 area	normalisation factor	H2 normalised	H2 µmol	Volumn Factor								10	0.084	1.54631	0.0543228	0.124559	100	12.4559	11.9696	0.486245		0.00362	0.13296
						flow rate in (mL/min) x time in (min) /23 ml (sample vol.)									0.064	1.35165	0.0473496	0.114834	100	11.4834				0.0039	0.15097
0% H2, air	428416	0	1.31323		0									24	0.136	1.37363	0.099008	0.186877	100	18.6877	18.6014	0.0863008		0.00418	-0.00814
100% H2	326231	3533018	1		919.998										0.131	1.33987	0.0977704	0.185151	100	18.5151				0.00446	0.2025
								Calibration HPLC						44	0.119	0.844584	0.140898	0.245296	100	24.5296	24.6577	0.128123		0.00474	-0.01406
1h	108575	5995	0.332816	18012.9	4.69057	7.3		Area							0.121	0.847724	0.142735	0.247858	100	24.7858				0.00501	0.08406
2h	182018	6817	0.557942	12218.1	3.1816	9.75		UV	mM															0.00529	0.04291
3h	215235	30929	0.659763	46879	12.2073	1		53.92	1															0.00557	0.05049
4h	330658	26485	1.01357	26130.4	6.80436	1		41.446	0.75															0.00585	0.06716
5h	351166	26711	1.07643	24814.4	6.46166	1		27.109	0.5															0.00613	0.07068
6h	362376	26150	1.1108	23541.7	6.13025	1		12.458	0.25															0.00641	0.07068
8h	196470	2065	0.602242	3428.85	0.892874	12		4.418	0.1															0.00668	0.103
10h	330213	45114	1.01221	44570	11.606	1		2.7	0.05															0.00696	-0.04237
24h	256150	2828	0.78518	3601.72	0.937889	87.6522																		0.00724	-0.27593
28h	348154	45014	1.0672	42179.5	10.9835	1																		0.00752	-0.3613
44h	357275	30914	1.09516	28227.9	7.35053	1																		0.0078	-0.43013
																								0.00808	-0.53271
																								0.00836	-0.60194
			Calibration H2 , gas phase			Calibration H2 , aquaous phase																		0.00863	-0.60898
			area	µmol		signal mV				µmol														0.00892	-0.79506
			3533017	920		5.55				0														0.00919	-0.79506
			0	0		1770				786.592														0.00947	-0.61411
																								0.00975	-0.78262
																								0.01003	-0.75458
																								0.01031	-0.81044
																								0.01059	-0.75405
																								0.01087	-0.81606
																								0.01115	-0.78476
																								0.01143	-0.78842
																								0.01171	-0.75356
																								0.01198	-0.68214
																								0.01227	-0.67679
																								0.01254	-0.67679
																								0.01282	-0.47689
																								0.0131	-0.36063
																								0.01339	-0.23665
																								0.01366	-0.14254
																								0.01394	0.00439
																								0.01422	0.21771
																								0.0145	0.56218
																								0.01478	1.13677
																								0.01506	1.57566
																								0.01534	1.55306
																								0.01562	1.55306
																								0.01589	1.83681
																								0.01617	2.05213
																								0.01645	2.82466
																								0.01673	4.48325
																								0.01701	6.22549
																								0.01729	7.96825
																								0.01757	9.3451
																								0.01784	10.7442
																								0.01813	11.8743
																								0.01841	13.0366
																								0.01869	13.9878
																								0.01896	14.8898
																								0.01924	15.7213
																								0.01952	16.5127
																								0.0198	17.0888
																								0.02008	17.7422
																								0.02036	18.1633
																								0.02063	18.7133
																								0.02092	19.2805
																								0.02119	19.8879
																								0.02147	20.4568
																								0.02175	21.0303
																								0.02203	21.5736
																								0.02231	22.167
																								0.02259	22.6518
																								0.02287	23.1209
																								0.02315	23.6057
																								0.02343	24.0239
																								0.02371	24.4404
																								0.02398	24.9712
																								0.02426	25.367
																								0.02454	25.79
																								0.02482	26.129
																								0.0251	26.5433
																								0.02538	26.8091
																								0.02566	27.0763
																								0.02594	27.4432
																								0.02622	27.8898
																								0.02649	28.1241
																								0.02678	28.5209
																								0.02706	28.9658
																								0.02734	29.3324
																								0.02762	30.1442
																								0.0279	30.1442
																								0.02817	30.5906
																								0.02846	30.9386
																								0.02874	31.4398
																								0.02902	32.1131
																								0.0293	32.8668
																								0.02958	34.1439
																								0.02985	35.2212
																								0.03013	35.9315
																								0.03041	36.6495
																								0.03069	36.6495
																								0.03097	36.3243
																								0.03125	34.8869
																								0.03153	31.7869
																								0.03181	28.1984
																								0.03209	25.2461
																								0.03237	23.4155
																								0.03264	22.5723
																								0.03292	22.5433
																								0.0332	23.7169
																								0.03349	24.8149
																								0.03376	24.8149
																								0.03404	26.3368
																								0.03432	28.1359
																								0.0346	30.1187
																								0.03488	32.0991
																								0.03516	34.0949
																								0.03543	36.0577
																								0.03571	37.8122
																								0.03599	40.756
																								0.03628	41.9211
																								0.03656	42.9838
																								0.03684	42.9838
																								0.03711	43.8601
																								0.03739	44.6032
																								0.03767	45.311
																								0.03795	45.9106
																								0.03823	46.4712
																								0.0385	46.9346
																								0.03879	47.4498
																								0.03907	48.3671
																								0.03934	48.8308
																								0.03962	49.2494
																								0.0399	49.2494
																								0.04018	49.622
																								0.04046	50.0511
																								0.04074	50.5114
																								0.04102	50.8194
																								0.0413	51.2405
																								0.04158	51.6061
																								0.04185	52.3956
																								0.04213	52.7929
																								0.04241	53.2233
																								0.04269	53.5902
																								0.04297	53.5902
																								0.04325	53.984
																								0.04353	54.3143
																								0.04381	54.8162
																								0.04408	55.1776
																								0.04436	55.4467
																								0.04464	56.2139
																								0.04492	56.5732
																								0.0452	56.9033
																								0.04548	57.1893
																								0.04576	57.5068
																								0.04604	57.5068
																								0.04632	57.8357
																								0.0466	58.2729
																								0.04688	58.631
																								0.04715	58.984
																								0.04744	59.3744
																								0.04772	59.9426
																								0.048	60.252
																								0.04828	60.7223
																								0.04855	60.9806
																								0.04883	61.5914
																								0.04911	61.5914
																								0.04939	62.261
																								0.04967	62.0293
																								0.04995	61.9218
																								0.05023	61.8376
																								0.0505	61.391
																								0.05078	61.6389
																								0.05106	62.0564
																								0.05134	62.4544
																								0.05162	62.5798
																								0.0519	62.4322
																								0.05218	62.4322
																								0.05246	62.2135
																								0.05274	62.1337
																								0.05301	61.904
																								0.05329	61.5449
																								0.05357	61.348
																								0.05385	61.7595
																								0.05413	62.3037
																								0.05441	62.4306
																								0.05468	62.2807
																								0.05497	62.0897
																								0.05525	62.0897
																								0.05552	62.462
																								0.0558	62.9787
																								0.05609	63.517
																								0.05637	64.171
																								0.05665	64.1066
																								0.05693	63.9116
																								0.05721	63.6394
																								0.05749	63.4871
																								0.05777	63.3705
																								0.05805	63.0077
																								0.05833	63.0077
																								0.0586	62.5335
																								0.05888	61.9234
																								0.05916	61.5294
																								0.05944	61.575
																								0.05972	62.0998
																								0.06	62.8811
																								0.06027	63.8319
																								0.06055	64.7605
																								0.06083	65.7706
																								0.06111	66.699
																								0.06139	66.699
																								0.06166	67.6876
																								0.06194	68.5566
																								0.06222	70.2528
																								0.0625	71.1116
																								0.06278	71.7971
																								0.06306	72.4456
																								0.06334	73.0482
																								0.06362	73.6321
																								0.06389	74.1702
																								0.06418	74.7069
																								0.06445	74.7069
																								0.06474	75.2189
																								0.06501	76.1902
																								0.0653	76.6463
																								0.06557	77.0685
																								0.06585	77.4741
																								0.06613	77.8363
																								0.06641	78.2751
																								0.06669	78.6769
																								0.06697	79.0042
																								0.06724	79.358
																								0.06752	79.358
																								0.0678	79.6534
																								0.06809	80.2041
																								0.06836	80.7301
																								0.06864	80.9772
																								0.06892	81.2799
																								0.0692	81.6121
																								0.06948	81.8246
																								0.06976	82.1998
																								0.07004	82.422
																								0.07032	82.7732
																								0.0706	82.7732
																								0.07088	83.2611
																								0.07116	83.5467
																								0.07144	83.8304
																								0.07172	84.1542
																								0.072	84.4168
																								0.07228	84.5959
																								0.07256	84.9655
																								0.07284	85.2348
																								0.07312	85.6587
																								0.0734	86.1723
																								0.07368	86.6818
																								0.07395	86.5679
																								0.07423	86.015
																								0.07451	85.8774
																								0.07479	86.4848
																								0.07507	87.0636
																								0.07535	87.513
																								0.07563	86.8501
																								0.07591	85.4038
																								0.07619	83.9197
																								0.07646	82.9204
																								0.07674	82.2134
																								0.07702	81.8948
																								0.0773	81.8543
																								0.07758	82.0637
																								0.07786	82.1924
																								0.07814	81.7936
																								0.07842	80.8966
																								0.0787	80.4062
																								0.07898	80.5815
																								0.07925	81.0516
																								0.07954	81.4742
																								0.07981	81.6291
																								0.08009	81.4126
																								0.08037	80.8222
																								0.08065	80.0053
																								0.08093	79.0744
																								0.08121	78.1056
																								0.08149	77.2637
																								0.08177	76.3717
																								0.08204	75.5492
																								0.08233	74.5277
																								0.08261	74.5277
																								0.08289	74.6535
																								0.08316	75.3063
																								0.08344	76.702
																								0.08372	78.5153
																								0.084	80.5123
																								0.08428	82.5479
																								0.08456	84.265
																								0.08484	85.8874
																								0.08512	88.3996
																								0.0854	89.4194
																								0.08568	89.4194
																								0.08596	90.2859
																								0.08624	90.9762
																								0.08652	91.6615
																								0.0868	92.2441
																								0.08708	92.7773
																								0.08736	93.3456
																								0.08764	93.8472
																								0.08792	94.8007
																								0.0882	95.2866
																								0.08848	95.7699
																								0.08875	95.7699
																								0.08903	96.1726
																								0.08931	96.6614
																								0.08959	97.1359
																								0.08987	97.54
																								0.09015	97.9517
																								0.09043	98.3175
																								0.09071	98.7607
																								0.09099	99.4308
																								0.09127	99.7452
																								0.09155	100.1
																								0.09183	100.1
																								0.09211	100.389
																								0.09239	100.707
																								0.09267	101.006
																								0.09295	101.291
																								0.09323	101.558
																								0.0935	101.813
																								0.09378	102.34
																								0.09406	102.644
																								0.09434	102.857
																								0.09462	103.183
																								0.0949	103.183
																								0.09517	103.457
																								0.09545	103.616
																								0.09573	103.935
																								0.09601	104.178
																								0.09629	104.37
																								0.09657	104.859
																								0.09685	105.035
																								0.09713	105.247
																								0.09741	105.558
																								0.09768	105.785
																								0.09796	105.785
																								0.09824	105.999
																								0.09852	106.283
																								0.0988	106.43
																								0.09908	106.626
																								0.09935	107.044
																								0.09964	107.251
																								0.09992	107.476
																								0.1002	107.687
																								0.10047	107.95
																								0.10075	108.149
																								0.10103	108.149
																								0.10131	108.446
																								0.10159	108.664
																								0.10187	108.858
																								0.10215	109.104
																								0.10243	109.503
																								0.1027	109.699
																								0.10299	109.863
																								0.10326	110.052
																								0.10354	110.302
																								0.10382	110.406
																								0.1041	110.406
																								0.10438	110.595
																								0.10466	110.815
																								0.10494	110.963
																								0.10521	111.335
																								0.10549	111.494
																								0.10577	111.801
																								0.10605	111.97
																								0.10633	112.432
																								0.10661	112.433
																								0.10689	112.269
																								0.10717	112.269
																								0.10745	112.733
																								0.10773	113.043
																								0.108	113.41
																								0.10828	113.676
																								0.10856	113.835
																								0.10884	114.03
																								0.10912	114.249
																								0.1094	114.446
																								0.10968	114.658
																								0.10995	114.863
																								0.11023	114.863
																								0.11051	114.926
																								0.11079	115.341
																								0.11107	115.65
																								0.11135	115.868
																								0.11163	116.013
																								0.11191	116.23
																								0.11219	116.425
																								0.11247	116.693
																								0.11275	116.86
																								0.11303	117.072
																								0.11331	117.072
																								0.11359	117.343
																								0.11387	117.727
																								0.11415	117.948
																								0.11443	118.186
																								0.11471	118.367
																								0.11498	118.613
																								0.11526	118.763
																								0.11554	119.007
																								0.11582	119.193
																								0.1161	119.396
																								0.11638	119.396
																								0.11666	119.559
																								0.11694	119.888
																								0.11722	120.071
																								0.1175	120.219
																								0.11778	120.399
																								0.11806	120.562
																								0.11834	120.75
																								0.11862	120.942
																								0.11889	121.105
																								0.11918	121.105
																								0.11946	121.55
																								0.11974	121.668
																								0.12001	121.88
																								0.1203	122.116
																								0.12057	122.358
																								0.12085	122.547
																								0.12113	122.841
																								0.12141	123.017
																								0.12169	123.241
																								0.12196	123.434
																								0.12224	123.747
																								0.12252	123.904
																								0.1228	124.143
																								0.12307	124.368
																								0.12336	124.586
																								0.12364	124.808
																								0.12392	125.021
																								0.1242	125.218
																								0.12448	125.468
																								0.12476	125.69
																								0.12504	125.967
																								0.12531	126.151
																								0.12559	126.344
																								0.12587	126.525
																								0.12615	126.695
																								0.12643	126.878
																								0.12671	127.092
																								0.12698	127.222
																								0.12726	127.43
																								0.12754	127.628
																								0.12782	127.846
																								0.1281	127.986
																								0.12838	128.21
																								0.12866	128.401
																								0.12894	128.633
																								0.12921	128.721
																								0.12949	128.915
																								0.12977	129.141
																								0.13005	129.338
																								0.13033	129.549
																								0.13061	129.744
																								0.13089	129.887
																								0.13116	130.392
																								0.13144	130.392
																								0.13172	130.522
																								0.132	130.703
																								0.13228	130.952
																								0.13255	131.167
																								0.13283	131.326
																								0.13311	131.504
																								0.13339	131.732
																								0.13367	131.85
																								0.13395	132.043
																								0.13424	132.367
																								0.13451	132.367
																								0.1348	132.557
																								0.13507	132.714
																								0.13535	132.893
																								0.13563	133.102
																								0.13591	133.182
																								0.13619	133.407
																								0.13647	133.62
																								0.13675	133.766
																								0.13702	134.189
																								0.1373	134.332
																								0.13758	134.332
																								0.13786	134.551
																								0.13814	134.74
																								0.13842	134.873
																								0.1387	135.029
																								0.13898	135.16
																								0.13925	135.397
																								0.13953	135.6
																								0.13981	135.867
																								0.14009	136.31
																								0.14037	136.585
																								0.14066	136.585
																								0.14093	136.587
																								0.14121	137.048
																								0.14149	137.591
																								0.14177	137.799
																								0.14205	137.976
																								0.14233	137.945
																								0.14261	138.017
																								0.14289	136.669
																								0.14317	135.498
																								0.14345	133.871
																								0.14373	133.871
																								0.14401	131.323
																								0.14429	129.033
																								0.14457	127.07
																								0.14484	125.069
																								0.14512	122.984
																								0.1454	120.895
																								0.14568	116.669
																								0.14596	114.209
																								0.14624	111.348
																								0.14652	108.175
																								0.1468	108.175
																								0.14708	105.371
																								0.14736	103.965
																								0.14764	104.755
																								0.14792	106.592
																								0.1482	109.253
																								0.14848	115.236
																								0.14875	118.303
																								0.14903	121.162
																								0.14931	123.602
																								0.14959	125.92
																								0.14987	125.92
																								0.15015	127.91
																								0.15043	129.576
																								0.15071	131.131
																								0.15099	132.375
																								0.15127	134.577
																								0.15155	135.437
																								0.15182	136.248
																								0.1521	136.9
																								0.15238	137.494
																								0.15266	138.036
																								0.15294	138.036
																								0.15322	138.51
																								0.15349	138.959
																								0.15377	139.382
																								0.15405	139.81
																								0.15433	140.522
																								0.15461	140.916
																								0.15489	141.265
																								0.15517	141.638
																								0.15545	141.976
																								0.15573	142.303
																								0.15601	142.303
																								0.15629	142.62
																								0.15657	143.015
																								0.15685	143.28
																								0.15713	143.86
																								0.15741	144.196
																								0.1577	144.445
																								0.15797	144.663
																								0.15825	144.992
																								0.15853	145.226
																								0.15881	145.47
																								0.15909	146.003
																								0.15936	146.003
																								0.15964	146.377
																								0.15992	146.495
																								0.1602	146.822
																								0.16048	146.973
																								0.16076	147.197
																								0.16104	147.443
																								0.16132	147.565
																								0.16159	147.824
																								0.16187	147.886
																								0.16215	148.141
																								0.16243	148.141
																								0.16271	148.287
																								0.16299	148.596
																								0.16327	148.959
																								0.16355	149.027
																								0.16382	149.136
																								0.16411	149.224
																								0.16438	149.475
																								0.16466	149.663
																								0.16494	149.863
																								0.16522	149.958
																								0.1655	149.958
																								0.16577	150.401
																								0.16605	150.556
																								0.16633	150.708
																								0.16661	150.891
																								0.16689	151.028
																								0.16717	151.224
																								0.16744	151.537
																								0.16772	151.66
																								0.168	151.727
																								0.16828	151.727
																								0.16856	151.944
																								0.16884	152.407
																								0.16912	152.69
																								0.1694	152.75
																								0.16968	152.868
																								0.16996	153.101
																								0.17024	153.284
																								0.17051	153.461
																								0.17079	153.572
																								0.17108	153.746
																								0.17135	153.746
																								0.17163	153.954
																								0.17191	154.175
																								0.17219	154.323
																								0.17247	154.485
																								0.17275	154.679
																								0.17303	154.82
																								0.17331	154.951
																								0.17359	155.083
																								0.17387	155.291
																								0.17415	155.494
																								0.17442	155.612
																								0.1747	155.807
																								0.17498	155.957
																								0.17526	156.123
																								0.17554	156.166
																								0.17582	156.351
																								0.17609	156.505
																								0.17638	156.647
																								0.17665	156.832
																								0.17693	156.961
																								0.17721	157.041
																								0.17749	157.364
																								0.17777	157.276
																								0.17805	157.424
																								0.17833	157.64
																								0.17861	157.767
																								0.17889	157.927
																								0.17917	158.108
																								0.17944	158.207
																								0.17972	158.395
																								0.18	158.546
																								0.18028	158.687
																								0.18056	158.853
																								0.18083	159.003
																								0.18112	159.129
																								0.18139	159.278
																								0.18167	159.445
																								0.18195	159.555
																								0.18223	159.737
																								0.18251	159.872
																								0.18278	160.037
																								0.18306	160.272
																								0.18334	160.646
																								0.18362	160.762
																								0.1839	160.98
																								0.18418	161.1
																								0.18446	161.345
																								0.18474	161.453
																								0.18502	161.657
																								0.1853	161.802
																								0.18558	161.854
																								0.18586	162.187
																								0.18613	162.334
																								0.18641	162.334
																								0.18669	162.477
																								0.18697	162.67
																								0.18725	162.856
																								0.18753	162.965
																								0.18782	163.225
																								0.18809	163.422
																								0.18837	163.541
																								0.18865	163.738
																								0.18893	163.995
																								0.18921	163.995
																								0.18949	164.088
																								0.18977	164.242
																								0.19005	164.39
																								0.19033	164.511
																								0.19061	164.696
																								0.19089	164.694
																								0.19117	164.911
																								0.19145	165.216
																								0.19173	165.279
																								0.19201	165.604
																								0.19229	165.604
																								0.19257	165.74
																								0.19285	165.842
																								0.19312	165.92
																								0.1934	166.142
																								0.19368	166.124
																								0.19396	166.34
																								0.19424	166.471
																								0.19452	166.769
																								0.1948	166.958
																								0.19508	167.01
																								0.19536	167.01
																								0.19564	167.248
																								0.19592	167.391
																								0.1962	167.351
																								0.19648	167.566
																								0.19676	167.574
																								0.19704	167.801
																								0.19732	167.988
																								0.1976	168.169
																								0.19788	168.262
																								0.19816	168.428
																								0.19843	168.584
																								0.19871	168.584
																								0.19899	168.821
																								0.19927	168.982
																								0.19955	169.116
																								0.19982	169.347
																								0.2001	169.563
																								0.20038	169.71
																								0.20066	169.944
																								0.20094	170.038
																								0.20122	170.295
																								0.2015	170.433
																								0.20178	170.433
																								0.20206	170.497
																								0.20234	170.596
																								0.20262	170.704
																								0.2029	170.765
																								0.20318	171.01
																								0.20346	171.145
																								0.20373	171.292
																								0.20402	171.451
																								0.2043	171.635
																								0.20457	171.635
																								0.20485	171.776
																								0.20513	171.961
																								0.20541	172.126
																								0.20569	172.169
																								0.20597	172.399
																								0.20625	172.523
																								0.20653	172.673
																								0.20681	172.818
																								0.20709	172.949
																								0.20737	173.045
																								0.20764	173.045
																								0.20793	173.231
																								0.2082	173.59
																								0.20848	173.91
																								0.20876	173.99
																								0.20904	174.06
																								0.20932	174.191
																								0.2096	174.288
																								0.20987	174.4
																								0.21015	174.511
																								0.21043	174.691
																								0.21071	174.832
																								0.21099	174.832
																								0.21127	174.903
																								0.21155	174.998
																								0.21182	175.343
																								0.2121	175.459
																								0.21238	175.641
																								0.21266	175.742
																								0.21294	175.877
																								0.21322	176.19
																								0.21349	176.232
																								0.21378	176.012
																								0.21405	176.012
																								0.21433	176.303
																								0.21461	177.443
																								0.21489	177.612
																								0.21517	176.948
																								0.21545	176.005
																								0.21573	175.192
																								0.21601	174.496
																								0.21629	172.758
																								0.21657	168.719
																								0.21684	161.947
																								0.21712	161.947
																								0.2174	154.459
																								0.21769	154.416
																								0.21797	154.173
																								0.21825	153.395
																								0.21852	152.206
																								0.2188	151.082
																								0.21908	150.008
																								0.21936	148.903
																								0.21964	147.132
																								0.21992	144.208
																								0.2202	144.208
																								0.22048	135.516
																								0.22076	132.163
																								0.22104	131.33
																								0.22132	133.386
																								0.2216	137.427
																								0.22188	142.374
																								0.22217	147.48
																								0.22244	152.115
																								0.22272	156.171
																								0.223	159.608
																								0.22328	162.435
																								0.22356	164.816
																								0.22384	166.842
																								0.22412	168.366
																								0.22439	169.62
																								0.22467	170.841
																								0.22495	171.81
																								0.22523	172.717
																								0.22551	173.57
																								0.22579	174.298
																								0.22607	174.952
																								0.22635	175.612
																								0.22663	176.15
																								0.22691	176.504
																								0.22719	176.913
																								0.22747	177.264
																								0.22774	177.556
																								0.22802	177.832
																								0.2283	178.049
																								0.22858	178.283
																								0.22886	178.612
																								0.22914	179.101
																								0.22941	179.101
																								0.2297	179.373
																								0.22997	179.673
																								0.23025	179.906
																								0.23053	180.149
																								0.23081	180.416
																								0.23109	180.647
																								0.23137	180.922
																								0.23165	181.169
																								0.23192	181.476
																								0.2322	181.476
																								0.23248	181.73
																								0.23276	181.796
																								0.23304	182.043
																								0.23332	182.161
																								0.23359	182.326
																								0.23387	182.568
																								0.23415	182.69
																								0.23443	182.93
																								0.23471	183.007
																								0.23498	183.31
																								0.23526	183.31
																								0.23554	183.591
																								0.23582	183.855
																								0.2361	184.099
																								0.23638	184.214
																								0.23665	184.41
																								0.23694	184.428
																								0.23721	184.531
																								0.23749	184.655
																								0.23777	184.793
																								0.23805	185.058
																								0.23833	185.058
																								0.23861	185.21
																								0.23889	185.286
																								0.23916	185.5
																								0.23944	185.681
																								0.23972	185.858
																								0.24	186.077
																								0.24029	186.311
																								0.24057	186.573
																								0.24085	187.005
																								0.24112	187.232
																								0.2414	187.232
																								0.24168	187.427
																								0.24196	187.553
																								0.24224	187.66
																								0.24252	187.771
																								0.2428	187.939
																								0.24308	188.045
																								0.24336	188.158
																								0.24364	188.519
																								0.24392	188.731
																								0.24419	188.977
																								0.24448	188.977
																								0.24475	189.084
																								0.24504	189.301
																								0.24531	189.447
																								0.24559	189.649
																								0.24587	189.78
																								0.24615	189.953
																								0.24643	190.098
																								0.24671	190.232
																								0.24699	190.266
																								0.24727	190.331
																								0.24755	190.331
																								0.24783	190.413
																								0.24811	190.515
																								0.24839	190.723
																								0.24867	190.95
																								0.24895	191.092
																								0.24922	191.154
																								0.2495	191.259
																								0.24978	191.283
																								0.25006	191.422
																								0.25034	191.479
																								0.25062	191.668
																								0.2509	191.668
																								0.25118	191.878
																								0.25146	191.865
																								0.25174	192.029
																								0.25202	192.103
																								0.2523	192.328
																								0.25258	192.555
																								0.25286	192.599
																								0.25313	192.738
																								0.25341	192.868
																								0.25369	193.016
																								0.25397	193.016
																								0.25425	193.195
																								0.25453	193.115
																								0.25481	193.255
																								0.25509	193.644
																								0.25537	193.881
																								0.25565	194.038
																								0.25593	194.102
																								0.25621	194.158
																								0.25649	194.214
																								0.25677	194.189
																								0.25704	194.189
																								0.25732	194.277
																								0.2576	194.308
																								0.25788	194.446
																								0.25816	194.6
																								0.25844	194.687
																								0.25872	194.87
																								0.25899	194.945
																								0.25927	195.133
																								0.25955	195.406
																								0.25983	195.406
																								0.26011	195.611
																								0.26039	195.756
																								0.26067	195.927
																								0.26095	195.946
																								0.26123	195.97
																								0.26151	196.073
																								0.26179	196.059
																								0.26207	196.102
																								0.26234	196.257
																								0.26263	196.418
																								0.2629	196.418
																								0.26318	196.704
																								0.26346	196.963
																								0.26374	197.212
																								0.26402	197.263
																								0.2643	197.274
																								0.26458	197.352
																								0.26485	197.417
																								0.26513	197.568
																								0.26541	197.719
																								0.26569	197.795
																								0.26597	197.852
																								0.26625	197.852
																								0.26653	197.947
																								0.26681	198.128
																								0.26708	198.297
																								0.26736	198.396
																								0.26764	198.601
																								0.26792	198.718
																								0.2682	198.9
																								0.26848	198.956
																								0.26876	199.115
																								0.26904	199.115
																								0.26931	199.223
																								0.2696	199.466
																								0.26987	199.536
																								0.27015	199.612
																								0.27043	199.789
																								0.27071	199.847
																								0.27099	200.009
																								0.27127	200.137
																								0.27155	200.308
																								0.27183	200.428
																								0.27211	200.428
																								0.27238	200.751
																								0.27266	200.88
																								0.27294	200.992
																								0.27322	201.127
																								0.2735	201.21
																								0.27378	201.34
																								0.27406	201.484
																								0.27434	201.531
																								0.27461	201.568
																								0.27489	201.579
																								0.27517	201.729
																								0.27546	201.952
																								0.27573	202.018
																								0.27601	202.17
																								0.27629	202.134
																								0.27657	202.148
																								0.27685	202.113
																								0.27712	202.124
																								0.2774	202.217
																								0.27768	202.242
																								0.27796	202.337
																								0.27824	202.509
																								0.27852	202.573
																								0.27879	202.663
																								0.27908	202.723
																								0.27935	202.792
																								0.27964	202.934
																								0.27991	202.971
																								0.28019	203.148
																								0.28047	203.189
																								0.28075	203.392
																								0.28103	203.468
																								0.28131	203.63
																								0.28159	203.796
																								0.28187	203.789
																								0.28214	203.947
																								0.28242	204.047
																								0.2827	204.223
																								0.28299	204.409
																								0.28327	204.567
																								0.28355	204.726
																								0.28382	205.035
																								0.2841	205.035
																								0.28438	205.223
																								0.28466	205.323
																								0.28494	205.389
																								0.28521	205.544
																								0.28549	205.674
																								0.28577	205.805
																								0.28605	205.863
																								0.28633	206.022
																								0.28661	206.054
																								0.28688	206.098
																								0.28716	206.098
																								0.28744	206.085
																								0.28772	206.172
																								0.288	206.119
																								0.28828	206.213
																								0.28856	206.247
																								0.28884	206.386
																								0.28911	206.487
																								0.2894	206.564
																								0.28967	206.848
																								0.28995	206.918
																								0.29023	206.918
																								0.29051	207.071
																								0.29079	207.205
																								0.29107	207.356
																								0.29135	207.55
																								0.29163	207.678
																								0.29191	207.802
																								0.29218	207.872
																								0.29246	207.984
																								0.29274	208.006
																								0.29302	208.043
																								0.2933	208.116
																								0.29358	208.116
																								0.29385	208.208
																								0.29414	208.326
																								0.29441	208.452
																								0.2947	208.573
																								0.29497	208.718
																								0.29525	208.846
																								0.29553	209.151
																								0.29581	209.244
																								0.29609	209.416
																								0.29637	209.485
																								0.29665	209.485
																								0.29693	209.573
																								0.29721	209.64
																								0.29749	209.717
																								0.29777	209.761
																								0.29804	209.867
																								0.29832	209.971
																								0.2986	210.179
																								0.29888	210.347
																								0.29916	210.454
																								0.29943	210.544
																								0.29971	210.544
																								0.29999	210.584
																								0.30027	210.757
																								0.30055	210.813
																								0.30083	210.995
																								0.30111	211.043
																								0.30139	211.186
																								0.30167	211.319
																								0.30195	211.372
																								0.30223	211.49
																								0.30251	211.551
																								0.30279	211.551
																								0.30307	211.684
																								0.30335	211.81
																								0.30363	211.839
																								0.30391	211.924
																								0.30418	211.964
																								0.30446	212.012
																								0.30474	212.048
																								0.30502	212.265
																								0.3053	212.321
																								0.30558	212.417
																								0.30586	212.529
																								0.30614	212.529
																								0.30642	212.516
																								0.30669	212.575
																								0.30698	212.901
																								0.30726	213.028
																								0.30753	213.095
																								0.30781	213.173
																								0.30809	213.214
																								0.30837	213.312
																								0.30865	213.579
																								0.30893	213.579
																								0.30921	213.825
																								0.30948	213.996
																								0.30977	214.015
																								0.31004	213.938
																								0.31033	213.96
																								0.3106	213.873
																								0.31088	213.952
																								0.31116	213.981
																								0.31144	214.053
																								0.31172	214.053
																								0.312	214.14
																								0.31227	214.286
																								0.31255	214.527
																								0.31283	214.637
																								0.31311	214.762
																								0.31339	214.849
																								0.31367	214.909
																								0.31395	215.09
																								0.31423	215.105
																								0.31451	215.225
																								0.31479	215.194
																								0.31507	215.194
																								0.31535	215.361
																								0.31563	215.717
																								0.3159	216.023
																								0.31618	216.226
																								0.31646	216.367
																								0.31674	216.36
																								0.31702	216.416
																								0.3173	216.456
																								0.31758	216.358
																								0.31786	216.356
																								0.31814	216.356
																								0.31842	216.491
																								0.3187	216.811
																								0.31898	217.071
																								0.31926	217.219
																								0.31954	217.432
																								0.31981	217.353
																								0.32009	217.303
																								0.32037	217.276
																								0.32065	217.266
																								0.32093	217.244
																								0.32121	217.244
																								0.32149	217.369
																								0.32177	217.448
																								0.32204	217.445
																								0.32232	217.562
																								0.3226	217.622
																								0.32288	217.784
																								0.32316	217.869
																								0.32344	218.02
																								0.32372	218.125
																								0.32399	218.262
																								0.32427	218.42
																								0.32455	218.542
																								0.32484	218.535
																								0.32512	218.628
																								0.32539	218.832
																								0.32567	218.99
																								0.32595	219.18
																								0.32623	219.289
																								0.32651	219.323
																								0.32679	219.293
																								0.32707	219.217
																								0.32734	219.153
																								0.32762	219.128
																								0.3279	219.113
																								0.32818	219.243
																								0.32846	219.411
																								0.32873	219.695
																								0.32902	219.913
																								0.3293	220.084
																								0.32957	220.175
																								0.32986	220.055
																								0.33014	219.949
																								0.33041	219.957
																								0.33069	220.018
																								0.33097	220.217
																								0.33125	220.32
																								0.33153	220.42
																								0.33181	220.565
																								0.33209	220.619
																								0.33237	220.727
																								0.33264	220.859
																								0.33292	220.945
																								0.3332	221.123
																								0.33348	221.242
																								0.33376	221.411
																								0.33404	221.419
																								0.33432	221.473
																								0.3346	221.664
																								0.33487	221.813
																								0.33515	221.987
																								0.33543	222.125
																								0.33571	222.125
																								0.33599	222.071
																								0.33627	221.952
																								0.33655	221.811
																								0.33683	221.59
																								0.33711	221.637
																								0.33738	221.376
																								0.33767	221.41
																								0.33794	221.893
																								0.33822	222.017
																								0.3385	221.01
																								0.33878	221.01
																								0.33906	221.7
																								0.33934	222.381
																								0.33961	222.982
																								0.3399	223.672
																								0.34017	223.874
																								0.34046	223.798
																								0.34073	223.577
																								0.34101	222.033
																								0.34129	207.016
																								0.34157	205.233
																								0.34185	205.233
																								0.34214	204.422
																								0.34241	202.917
																								0.34269	202.027
																								0.34297	202.283
																								0.34325	201.191
																								0.34353	197.893
																								0.3438	193.49
																								0.34408	188.644
																								0.34436	188.285
																								0.34464	185.968
																								0.34492	185.968
																								0.3452	182.285
																								0.34548	178.563
																								0.34576	175.398
																								0.34604	173.566
																								0.34632	171.946
																								0.34659	169.889
																								0.34687	166.974
																								0.34715	161.074
																								0.34743	159.564
																								0.34771	158.774
																								0.34799	158.774
																								0.34827	159.77
																								0.34854	165.814
																								0.34882	177.082
																								0.3491	190.542
																								0.34938	199.81
																								0.34966	204.225
																								0.34994	202.31
																								0.35022	198.939
																								0.3505	196.055
																								0.35078	194.154
																								0.35106	194.154
																								0.35133	192.694
																								0.35161	190.757
																								0.35189	187.498
																								0.35217	183.2
																								0.35245	178.753
																								0.35273	176.54
																								0.35301	180.086
																								0.35329	184.815
																								0.35357	189.655
																								0.35385	194.118
																								0.35412	194.118
																								0.3544	197.834
																								0.35468	201.474
																								0.35496	204.509
																								0.35524	206.992
																								0.35552	210.601
																								0.3558	212.195
																								0.35608	213.417
																								0.35635	214.729
																								0.35663	215.681
																								0.35691	216.533
																								0.35719	216.533
																								0.35747	217.05
																								0.35775	217.466
																								0.35803	217.807
																								0.35831	218.029
																								0.35859	218.611
																								0.35887	219.038
																								0.35915	219.73
																								0.35942	219.752
																								0.3597	219.626
																								0.35998	221.196
																								0.36026	221.196
																								0.36054	222.696
																								0.36082	223.469
																								0.36109	223.887
																								0.36138	223
																								0.36165	222.474
																								0.36194	222.017
																								0.36221	219.454
																								0.36249	212.121
																								0.36277	207.166
																								0.36305	205.785
																								0.36333	205.785
																								0.36361	204.189
																								0.36389	201.745
																								0.36417	199.705
																								0.36445	198.341
																								0.36472	196.112
																								0.365	194.134
																								0.36528	193.986
																								0.36556	198.172
																								0.36584	201.294
																								0.36612	200.94
																								0.36639	200.94
																								0.36667	197.338
																								0.36695	192.955
																								0.36724	186.085
																								0.36751	182.321
																								0.36779	178.349
																								0.36807	174.448
																								0.36835	171.556
																								0.36863	170.614
																								0.36891	171.999
																								0.36919	175.684
																								0.36947	175.684
																								0.36975	180.828
																								0.37003	192.372
																								0.3703	197.338
																								0.37058	201.57
																								0.37086	205.157
																								0.37114	208.195
																								0.37142	210.747
																								0.37171	212.878
																								0.37198	214.463
																								0.37226	214.463
																								0.37254	215.762
																								0.37282	217.407
																								0.3731	218.242
																								0.37337	219.119
																								0.37365	219.821
																								0.37393	220.276
																								0.37421	220.583
																								0.37449	220.75
																								0.37477	220.969
																								0.37504	221.242
																								0.37532	221.242
																								0.3756	221.747
																								0.37588	222.635
																								0.37616	222.772
																								0.37644	222.705
																								0.37672	222.731
																								0.377	222.764
																								0.37728	222.975
																								0.37756	223.301
																								0.37784	223.835
																								0.37812	224.362
																								0.37839	224.362
																								0.37867	225.111
																								0.37895	225.051
																								0.37923	224.966
																								0.37951	224.763
																								0.37979	224.864
																								0.38007	225.022
																								0.38035	225.449
																								0.38063	225.771
																								0.3809	225.993
																								0.38118	226.097
																								0.38146	226.097
																								0.38174	226.291
																								0.38202	226.468
																								0.3823	226.481
																								0.38257	226.582
																								0.38285	226.628
																								0.38313	226.52
																								0.38341	226.371
																								0.38369	226.297
																								0.38397	226.365
																								0.38425	226.605
																								0.38453	226.943
																								0.38481	227.394
																								0.38509	227.635
																								0.38536	227.759
																								0.38564	227.754
																								0.38592	227.704
																								0.3862	227.613
																								0.38648	227.612
																								0.38676	227.855
																								0.38704	228.132
																								0.38732	228.409
																								0.3876	228.474
																								0.38788	228.36
																								0.38816	228.144
																								0.38844	227.972
																								0.38872	227.833
																								0.38899	227.885
																								0.38927	227.987
																								0.38955	228.291
																								0.38983	228.667
																								0.39011	229.093
																								0.39039	229.441
																								0.39067	229.506
																								0.39095	229.392
																								0.39123	229.213
																								0.39151	229.208
																								0.39179	229.283
																								0.39207	229.606
																								0.39234	229.867
																								0.39262	229.958
																								0.3929	229.952
																								0.39318	229.745
																								0.39346	229.745
																								0.39374	229.827
																								0.39402	230.006
																								0.39429	230.381
																								0.39457	230.649
																								0.39485	230.935
																								0.39513	230.93
																								0.39541	230.823
																								0.39569	230.797
																								0.39597	230.76
																								0.39625	230.761
																								0.39652	230.761
																								0.3968	230.814
																								0.39708	231.153
																								0.39736	231.378
																								0.39764	231.537
																								0.39792	231.564
																								0.3982	231.527
																								0.39848	231.432
																								0.39876	231.246
																								0.39903	231.253
																								0.39931	231.684
																								0.39959	231.684
																								0.39987	231.982
																								0.40015	232.057
																								0.40043	231.968
																								0.40071	231.876
																								0.40099	231.846
																								0.40126	231.954
																								0.40154	232.283
																								0.40182	232.588
																								0.4021	232.672
																								0.40238	232.672
																								0.40266	232.553
																								0.40294	232.47
																								0.40322	232.384
																								0.40349	232.41
																								0.40377	232.479
																								0.40405	232.805
																								0.40433	233.037
																								0.40461	233.311
																								0.40489	233.661
																								0.40517	233.844
																								0.40545	233.844
																								0.40573	233.908
																								0.40601	233.947
																								0.40629	233.903
																								0.40657	234.027
																								0.40685	234.446
																								0.40713	234.485
																								0.40741	234.393
																								0.40768	234.177
																								0.40796	234.126
																								0.40824	234.103
																								0.40852	234.103
																								0.4088	234.203
																								0.40908	234.38
																								0.40936	234.532
																								0.40964	234.734
																								0.40991	234.955
																								0.41019	235.119
																								0.41047	235.057
																								0.41075	235.036
																								0.41103	235.238
																								0.41131	235.443
																								0.41159	235.443
																								0.41187	235.718
																								0.41214	236.099
																								0.41242	235.719
																								0.4127	234.631
																								0.41298	234.828
																								0.41326	235.727
																								0.41354	237.065
																								0.41382	238.005
																								0.4141	238.66
																								0.41438	238.66
																								0.41466	239.006
																								0.41494	238.988
																								0.41521	238.603
																								0.41549	237.609
																								0.41577	235.007
																								0.41605	229.983
																								0.41633	213.9
																								0.4166	208.928
																								0.41688	208.037
																								0.41717	209.634
																								0.41744	209.634
																								0.41773	212.252
																								0.418	215.472
																								0.41828	218.755
																								0.41856	221.782
																								0.41884	224.366
																								0.41912	226.532
																								0.41939	229.789
																								0.41967	231.01
																								0.41995	232.162
																								0.42023	233.181
																								0.42051	234.135
																								0.42079	234.135
																								0.42107	234.828
																								0.42135	235.237
																								0.42162	235.62
																								0.42191	235.764
																								0.42218	236.056
																								0.42246	236.415
																								0.42274	236.674
																								0.42302	236.75
																								0.4233	236.95
																								0.42358	237.138
																								0.42385	237.138
																								0.42413	237.305
																								0.42441	237.405
																								0.42469	237.656
																								0.42497	237.995
																								0.42525	238.739
																								0.42553	238.911
																								0.42581	238.758
																								0.42609	238.517
																								0.42636	238.275
																								0.42664	238.095
																								0.42692	238.095
																								0.42721	237.939
																								0.42748	238.048
																								0.42776	238.28
																								0.42804	239.009
																								0.42832	239.344
																								0.4286	239.525
																								0.42888	239.699
																								0.42916	239.723
																								0.42944	239.74
																								0.42972	239.74
																								0.43	239.588
																								0.43027	239.389
																								0.43055	239.245
																								0.43083	239.151
																								0.43111	239.392
																								0.43139	239.787
																								0.43167	240.112
																								0.43195	240.375
																								0.43223	240.38
																								0.43251	240.32
																								0.43279	240.262
																								0.43307	240.262
																								0.43335	240.008
																								0.43363	239.89
																								0.43391	239.877
																								0.43418	240.183
																								0.43446	240.581
																								0.43474	240.985
																								0.43502	241.158
																								0.4353	241.342
																								0.43558	241.382
																								0.43586	241.397
																								0.43614	241.397
																								0.43642	241.369
																								0.43669	241.405
																								0.43697	241.366
																								0.43725	241.458
																								0.43753	241.608
																								0.43781	241.728
																								0.43809	241.828
																								0.43837	242.051
																								0.43865	242.233
																								0.43893	242.348
																								0.43921	242.348
																								0.43948	242.55
																								0.43977	242.471
																								0.44005	242.418
																								0.44033	242.426
																								0.44061	242.606
																								0.44089	242.909
																								0.44117	243.11
																								0.44145	243.126
																								0.44172	243.113
																								0.44201	243.113
																								0.44228	242.711
																								0.44256	242.495
																								0.44284	242.436
																								0.44312	242.424
																								0.4434	242.481
																								0.44368	242.544
																								0.44396	242.602
																								0.44424	242.735
																								0.44451	242.976
																								0.4448	243.244
																								0.44507	243.484
																								0.44535	243.627
																								0.44563	243.756
																								0.44592	243.741
																								0.44619	243.827
																								0.44647	243.742
																								0.44675	243.753
																								0.44703	244.004
																								0.44731	244.295
																								0.44758	244.546
																								0.44786	244.67
																								0.44814	244.647
																								0.44842	244.66
																								0.4487	244.582
																								0.44898	244.514
																								0.44926	244.425
																								0.44954	244.465
																								0.44982	244.345
																								0.4501	244.275
																								0.45038	244.219
																								0.45066	244.233
																								0.45093	244.336
																								0.45121	244.467
																								0.45149	244.715
																								0.45178	244.965
																								0.45206	245.174
																								0.45234	245.528
																								0.45261	245.768
																								0.45289	245.9
																								0.45317	246.066
																								0.45345	246.128
																								0.45373	246.134
																								0.45401	246.134
																								0.4543	246.101
																								0.45458	245.881
																								0.45485	245.76
																								0.45513	245.609
																								0.45541	245.751
																								0.45569	246.02
																								0.45597	245.524
																								0.45625	245.621
																								0.45652	246.897
																								0.45681	248.85
																								0.45709	249.428
																								0.45737	249.428
																								0.45764	249.252
																								0.45792	248.395
																								0.4582	247.246
																								0.45848	244.805
																								0.45876	240.67
																								0.45904	232.468
																								0.45931	224.319
																								0.45959	221.871
																								0.45987	219.811
																								0.46016	216.304
																								0.46043	216.304
																								0.46072	212.211
																								0.46099	208.066
																								0.46128	203.583
																								0.46155	198.977
																								0.46183	194.989
																								0.46211	191.734
																								0.46239	188.606
																								0.46267	189.982
																								0.46295	193.56
																								0.46323	198.847
																								0.46351	198.847
																								0.46379	204.946
																								0.46407	210.896
																								0.46435	216.319
																								0.46462	220.952
																								0.4649	224.933
																								0.46518	228.219
																								0.46546	233.516
																								0.46574	235.601
																								0.46602	237.182
																								0.4663	238.448
																								0.46658	238.448
																								0.46686	239.355
																								0.46714	240.219
																								0.46742	241.003
																								0.4677	241.724
																								0.46798	242.148
																								0.46826	242.522
																								0.46853	242.579
																								0.46881	242.608
																								0.46909	242.803
																								0.46937	242.995
																								0.46965	242.995
																								0.46993	243.24
																								0.4702	243.683
																								0.47048	244.173
																								0.47076	244.776
																								0.47104	245.367
																								0.47132	245.493
																								0.4716	245.496
																								0.47188	245.481
																								0.47215	245.591
																								0.47244	245.696
																								0.47271	245.696
																								0.47299	245.788
																								0.47327	245.942
																								0.47355	246.103
																								0.47383	246.649
																								0.47411	247.015
																								0.47439	247.29
																								0.47467	247.503
																								0.47495	247.628
																								0.47523	247.689
																								0.4755	247.711
																								0.47578	247.711
																								0.47606	247.674
																								0.47634	247.613
																								0.47662	247.613
																								0.4769	247.895
																								0.47718	248.084
																								0.47746	248.256
																								0.47774	248.339
																								0.47801	248.458
																								0.47829	248.599
																								0.47857	248.925
																								0.47885	249.184
																								0.47913	249.184
																								0.47941	249.299
																								0.47969	249.13
																								0.47997	248.957
																								0.48025	248.714
																								0.48053	248.548
																								0.48081	248.436
																								0.48109	248.444
																								0.48136	248.492
																								0.48164	248.473
																								0.48192	248.473
																								0.4822	248.692
																								0.48248	249.055
																								0.48276	249.967
																								0.48303	250.272
																								0.48331	250.276
																								0.48359	250.23
																								0.48388	250.084
																								0.48415	249.993
																								0.48443	249.93
																								0.48471	249.933
																								0.48499	249.957
																								0.48527	249.957
																								0.48555	250.093
																								0.48583	250.252
																								0.48611	250.451
																								0.48639	250.601
																								0.48667	250.828
																								0.48695	251.023
																								0.48723	251.195
																								0.4875	251.356
																								0.48778	251.457
																								0.48806	251.539
																								0.48834	251.607
																								0.48862	251.602
																								0.4889	251.634
																								0.48918	251.687
																								0.48946	251.721
																								0.48974	251.734
																								0.49001	251.773
																								0.49029	251.929
																								0.49057	252.026
																								0.49085	252.113
																								0.49113	252.243
																								0.49141	252.48
																								0.49169	252.509
																								0.49196	252.615
																								0.49224	252.685
																								0.49252	252.709
																								0.4928	252.786
																								0.49309	252.81
																								0.49336	252.727
																								0.49364	252.778
																								0.49392	252.646
																								0.4942	252.692
																								0.49448	252.692
																								0.49476	252.682
																								0.49504	252.791
																								0.49532	252.84
																								0.49559	252.895
																								0.49587	253.01
																								0.49615	253.081
																								0.49643	253.195
																								0.49671	253.285
																								0.49698	253.327
																								0.49726	253.474
																								0.49754	253.548
																								0.49782	253.651
																								0.4981	253.795
																								0.49838	253.88
																								0.49866	253.948
																								0.49893	253.96
																								0.49922	253.957
																								0.4995	254.018
																								0.49977	254.122
																								0.50005	254.255
																								0.50033	254.255
																								0.50061	254.328
																								0.50089	254.411
																								0.50117	254.429
																								0.50145	254.541
																								0.50173	254.549
																								0.50201	254.672
																								0.50228	254.652
																								0.50256	254.758
																								0.50284	254.925
																								0.50312	254.967
																								0.5034	254.967
																								0.50368	254.925
																								0.50396	254.985
																								0.50424	254.95
																								0.50452	254.914
																								0.5048	254.937
																								0.50508	255.002
																								0.50536	255.062
																								0.50564	255.057
																								0.50592	255.119
																								0.5062	255.198
																								0.50648	255.198
																								0.50675	255.229
																								0.50703	255.403
																								0.50731	255.379
																								0.50759	255.481
																								0.50787	255.698
																								0.50815	255.937
																								0.50843	256.176
																								0.50871	256.331
																								0.50899	256.336
																								0.50926	256.338
																								0.50954	256.338
																								0.50982	256.394
																								0.5101	256.5
																								0.51038	256.444
																								0.51066	256.367
																								0.51094	256.237
																								0.51122	256.247
																								0.51149	256.443
																								0.51177	255.786
																								0.51205	256.877
																								0.51233	258.08
																								0.51261	258.08
																								0.51289	259.266
																								0.51317	259.22
																								0.51345	256.919
																								0.51373	254.1
																								0.51401	253.338
																								0.51428	242.828
																								0.51456	231.751
																								0.51484	222.066
																								0.51512	217.6
																								0.5154	216.425
																								0.51568	216.425
																								0.51596	213.971
																								0.51624	209.54
																								0.51652	203.672
																								0.5168	198.888
																								0.51708	194.739
																								0.51736	188.538
																								0.51764	186.055
																								0.51791	184.222
																								0.51819	183.43
																								0.51847	184.276
																								0.51875	184.276
																								0.51904	187.542
																								0.51932	192.94
																								0.5196	199.711
																								0.51987	206.158
																								0.52016	217.595
																								0.52044	222.837
																								0.52072	227.318
																								0.521	231.356
																								0.52128	234.82
																								0.52155	237.748
																								0.52183	237.748
																								0.52211	240.051
																								0.52239	242.092
																								0.52267	243.777
																								0.52295	246.858
																								0.52323	247.899
																								0.52351	248.813
																								0.52378	249.433
																								0.52406	250.149
																								0.52434	250.673
																								0.52462	250.673
																								0.5249	251.044
																								0.52518	251.449
																								0.52546	251.977
																								0.52574	253.157
																								0.52602	253.489
																								0.5263	253.839
																								0.52658	254.039
																								0.52686	254.081
																								0.52714	254.188
																								0.52742	254.299
																								0.5277	254.299
																								0.52797	254.4
																								0.52825	254.528
																								0.52853	255.226
																								0.52881	255.739
																								0.52909	256.248
																								0.52937	256.5
																								0.52965	256.568
																								0.52993	256.461
																								0.53021	256.329
																								0.53049	256.284
																								0.53076	256.284
																								0.53105	256.161
																								0.53133	256.089
																								0.53161	256.08
																								0.53188	256.285
																								0.53217	256.654
																								0.53244	257.149
																								0.53272	257.485
																								0.533	257.68
																								0.53328	257.743
																								0.53356	257.668
																								0.53384	257.668
																								0.53412	257.575
																								0.5344	257.387
																								0.53468	257.261
																								0.53496	257.62
																								0.53523	257.798
																								0.53551	257.742
																								0.53579	256.894
																								0.53607	257.36
																								0.53635	258.622
																								0.53663	260.258
																								0.53691	260.258
																								0.53719	261.504
																								0.53747	261.086
																								0.53775	260.534
																								0.53803	260.133
																								0.53831	259.03
																								0.53859	255.793
																								0.53887	247.666
																								0.53915	239.938
																								0.53943	238.305
																								0.53971	237.848
																								0.53999	235.246
																								0.54027	231.385
																								0.54055	226.862
																								0.54082	222.47
																								0.5411	217.513
																								0.54138	212.037
																								0.54166	206.42
																								0.54194	201.173
																								0.54222	197.432
																								0.5425	196.178
																								0.54278	197.825
																								0.54306	201.888
																								0.54333	207.478
																								0.54361	213.04
																								0.54389	218.638
																								0.54417	223.426
																								0.54445	227.531
																								0.54473	231.57
																								0.545	235.222
																								0.54528	238.665
																								0.54556	241.766
																								0.54584	244.31
																								0.54612	246.326
																								0.5464	248.126
																								0.54668	249.753
																								0.54696	251.136
																								0.54724	252.26
																								0.54752	253.076
																								0.5478	253.732
																								0.54807	254.122
																								0.54835	254.359
																								0.54863	254.783
																								0.54891	254.783
																								0.54919	255.468
																								0.54947	256.008
																								0.54975	256.323
																								0.55003	256.464
																								0.5503	256.726
																								0.55059	256.883
																								0.55086	256.887
																								0.55114	257.045
																								0.55142	257.622
																								0.55171	258.075
																								0.55199	258.075
																								0.55227	258.375
																								0.55255	258.454
																								0.55283	258.408
																								0.5531	258.268
																								0.55338	258.191
																								0.55366	258.153
																								0.55394	258.209
																								0.55422	258.493
																								0.5545	259.186
																								0.55477	259.67
																								0.55506	259.67
																								0.55534	259.585
																								0.55562	259.52
																								0.5559	259.428
																								0.55618	259.385
																								0.55645	259.376
																								0.55673	259.696
																								0.55701	260.117
																								0.55729	260.77
[truncated: 85,135 more rows]

## Sheet: Tabel 1
	Entry	α-ketoglutarate mM	D-xylonate mM	comments
	1	23.2	170.7
		25.7	190.8
	2	64.6	98.6
		73.2	137.5
	3	124.4		In the open system , evaporation effect lead to a concentrated product, a full covnersion of 100 mM subsrate was concluded since no traces of xlyose and other intermedautes were observed
		174.8
	4	162.8		In the open system , evaporation effect lead to a concentrated product, a full covnersion of 100 mM subsrate was concluded since no traces of xlyose and other intermedautes were observed
		147.3
	5	141.2		In the open system , evaporation effect lead to a concentrated product, 75 % covnersion was concluded since 25 % xlyose were observed
	6	6.6	2.6
		10.1	2.8
	7	112.2
		132.9
	8	175.9		In the open system , evaporation effect lead to a concentrated product, a full covnersion of 100 mM subsrate was concluded since no traces of xlyose and other intermedautes were observed
		185.6
	9	37.2
		67
	10	25.19
		25.7

## Sheet: Tabel 1S
FMN		0.001			0.01			0.1			2			0		no SH
		NADH			NADH			NADH			NADH			NADH		NADH
Time (min)	1.5 mM	1 mM	0.5 mM	1.5mM	1mM	0.5 mM	1.5 mM	1 mM	0.5 mM	1.5 mM	1 mM	0.5mM	1.5mM	1 mM	0.5 mM	1 mM
0	2.20334	1.26733	0.752459	2.23074	1.3519	0.675923	2.12991	1.44006	1.02485	2.37119	1.70111	0.79907	2.31268	1.74967	0.810247	1.66795
0.497	2.23046	1.23214	0.758167	2.26101	1.29468	0.763862	1.91606	1.25237	0.995726	2.34449	1.64544	0.743022	2.29769	1.72713	0.756067	1.66432
1.06133	2.17434	1.20901	0.770809	2.18057	1.24323	0.704114	1.70046	1.02587	0.914271	2.35646	1.59875	0.671587	2.38515	1.71309	0.711475	1.68088
1.56183	2.21471	1.18672	0.740285	2.20992	1.19587	0.658232	1.64942	0.873776	0.875191	2.32892	1.56185	0.636753	2.36596	1.69965	0.680551	1.6752
2.12533	2.1833	1.17264	0.728016	2.16259	1.15379	0.607102	1.596	0.772867	0.826558	2.30089	1.53955	0.614513	2.39389	1.67956	0.648523	1.68113
2.62633	2.22865	1.15341	0.695087	2.19792	1.11788	0.566765	1.59101	0.717843	0.80839	2.27884	1.52622	0.596867	2.38152	1.66814	0.628514	1.67657
3.19067	2.16311	1.13472	0.689888	2.10387	1.07543	0.531612	1.54188	0.685008	0.787824	2.26175	1.51056	0.580189	2.37176	1.66166	0.605951	1.67688
3.692	2.19844	1.11037	0.653449	2.13058	1.05199	0.49453	1.52625	0.670749	0.782992	2.24629	1.49839	0.56149	2.38037	1.65499	0.585844	1.67501
4.25533	2.14973	1.09101	0.646556	2.06359	1.01852	0.455965	1.46999	0.66253	0.775027	2.23143	1.47961	0.537892	2.37285	1.64668	0.564092	1.6729
4.7555	2.19657	1.0718	0.613473	2.08063	0.991776	0.426734	1.44044	0.65964	0.778986	2.2059	1.46439	0.512081	2.36937	1.63083	0.541778	1.67186
slope	-0.00503672	-0.0503759	-0.00433112	-0.0282503	-0.0988905	-0.0223299	-0.316131	-0.367033	-0.101432	-0.021489	-0.0884128	-0.10653	0.0480671	-0.0311931	-0.0825608	0.00749322
			SH (mg)	0.144
			Vol. µL	180
			Total Vol. µl	200
			Activty (U/mg)	1.53249
		0.001 FMN				0.001 FMN				0.001 FMN				0.01 FMN			0.01 FMN				0.01 FMN					0.1 FMN				0.1 FMN					0.1FMN			2 FMN				0.1 FMN				0 FMN
		NADH 1.5				NADH 1				NADH 0.5				NADH 1.5			NADH 1				NADH 0.5					NADH 1.5				NADH 1					NADH 0.5			NADH 1				NADH 1.5				NADH 0.5
time [s]	1	2	3	Average	1	2	3	Average	1	2	3	Average	1	2	3	Average	1	2	3	Average	1	2	3	Average	1	2	3	Average	1	2	3	Average	1	2	3	Average	1	2	3	Average	1	2	3	Average	1	2	3	Average	1
0	2.22098	2.18726	2.20178	2.20334	1.38361	1.26765	1.15072	1.26733	0.776117	0.747784	0.733477	0.752459	2.17186	2.18371	2.33665	2.23074	1.37422	1.32105	1.36044	1.3519	0.686176	0.667267	0.674325	0.675923	1.9962	2.30585	2.08767	2.12991	1.41023	1.46557	1.4444	1.44006	0.960511	1.37327	0.740778	1.02485	1.58866	1.78783	1.72684	1.70111	2.46213	2.37754	2.27389	2.37119	0.810712	0.836093	0.783934	0.810247	1.71691
29.82	2.26374	2.19909	2.22856	2.23046	1.34867	1.22623	1.12152	1.23214	0.880457	0.675044	0.719001	0.758167	2.19922	2.30468	2.27913	2.26101	1.30166	1.27833	1.30406	1.29468	0.740413	0.623966	0.927206	0.763862	1.80591	2.04338	1.89888	1.91606	1.20705	1.26452	1.28554	1.25237	0.830081	1.11401	1.04309	0.995726	1.52908	1.72934	1.6779	1.64544	2.44564	2.35427	2.23356	2.34449	0.756068	0.767723	0.744412	0.756067	1.7044
63.68	2.19297	2.15609	2.17395	2.17434	1.30738	1.18662	1.13302	1.20901	0.843927	0.63086	0.837641	0.770809	2.12396	2.22437	2.19336	2.18057	1.25936	1.22088	1.24943	1.24323	0.711479	0.563577	0.837287	0.704114	1.5998	1.79123	1.71035	1.70046	0.937033	1.05981	1.08078	1.02587	0.784756	0.961343	0.996714	0.914271	1.48661	1.6783	1.63133	1.59875	2.49104	2.36952	2.20882	2.35646	0.718455	0.724571	0.691399	0.711475	1.73057
93.71	2.2387	2.19284	2.21259	2.21471	1.28262	1.16392	1.11362	1.18672	0.803213	0.593617	0.824023	0.740285	2.12823	2.27327	2.22828	2.20992	1.199	1.17925	1.20935	1.19587	0.656469	0.530296	0.787932	0.658232	1.5398	1.72087	1.68758	1.64942	0.79415	0.899779	0.927399	0.873776	0.800005	0.876219	0.949348	0.875191	1.42578	1.65267	1.6071	1.56185	2.47049	2.35408	2.16218	2.32892	0.69253	0.692812	0.656312	0.680551	1.71579
127.52	2.19065	2.16134	2.19791	2.1833	1.25382	1.1353	1.12879	1.17264	0.764019	0.599732	0.820297	0.728016	2.11464	2.19246	2.18068	2.16259	1.16291	1.13276	1.16571	1.15379	0.609376	0.507402	0.704527	0.607102	1.48359	1.65189	1.65254	1.596	0.697874	0.805542	0.815184	0.772867	0.778257	0.811246	0.89017	0.826558	1.39747	1.63389	1.58728	1.53955	2.47728	2.34144	2.08394	2.30089	0.659655	0.662309	0.623604	0.648523	1.72843
157.58	2.23928	2.22257	2.22409	2.22865	1.23614	1.11425	1.10984	1.15341	0.716778	0.586865	0.781618	0.695087	2.15055	2.24136	2.20185	2.19792	1.14175	1.09337	1.11852	1.11788	0.563198	0.477796	0.659301	0.566765	1.47535	1.63745	1.66023	1.59101	0.646969	0.749595	0.756964	0.717843	0.781456	0.790297	0.853419	0.80839	1.38691	1.62169	1.57007	1.52622	2.46466	2.32943	2.04242	2.27884	0.639279	0.641447	0.604817	0.628514	1.72877
191.44	2.16514	2.15084	2.17334	2.16311	1.21039	1.08971	1.10406	1.13472	0.696674	0.614075	0.758916	0.689888	2.06824	2.13231	2.11104	2.10387	1.10739	1.04584	1.07307	1.07543	0.533388	0.450884	0.610564	0.531612	1.43125	1.55784	1.63653	1.54188	0.635666	0.713795	0.705562	0.685008	0.784211	0.769402	0.809859	0.787824	1.37735	1.59737	1.55696	1.51056	2.48052	2.30585	1.99887	2.26175	0.614539	0.620392	0.582922	0.605951	1.72554
221.52	2.20749	2.18068	2.20715	2.19844	1.19084	1.07173	1.06854	1.11037	0.652849	0.583546	0.723952	0.653449	2.0777	2.16782	2.14623	2.13058	1.08053	1.01536	1.06007	1.05199	0.483723	0.422019	0.577846	0.49453	1.39662	1.53964	1.64249	1.52625	0.635294	0.691342	0.68561	0.670749	0.782828	0.771805	0.794343	0.782992	1.3635	1.58697	1.5447	1.49839	2.4727	2.29821	1.96794	2.24629	0.599009	0.596776	0.561746	0.585844	1.72218
255.32	2.16605	2.134	2.14914	2.14973	1.17337	1.05505	1.04462	1.09101	0.628322	0.603938	0.70741	0.646556	2.02862	2.08469	2.07745	2.06359	1.04661	0.986349	1.02262	1.01852	0.441592	0.398331	0.527972	0.455965	1.34314	1.48369	1.58313	1.46999	0.647449	0.66845	0.67169	0.66253	0.782366	0.766981	0.775734	0.775027	1.35676	1.56779	1.51427	1.47961	2.47062	2.27701	1.94666	2.23143	0.575369	0.576098	0.54081	0.564092	1.72044
285.33	2.19726	2.19961	2.19284	2.19657	1.15519	1.03601	1.0242	1.0718	0.59002	0.576836	0.673563	0.613473	2.04729	2.10642	2.08818	2.08063	1.01248	0.964828	0.998023	0.991776	0.405487	0.367442	0.507274	0.426734	1.29659	1.48284	1.54187	1.44044	0.642426	0.663672	0.672821	0.65964	0.781185	0.775161	0.78061	0.778986	1.3423	1.54938	1.50148	1.46439	2.43774	2.25419	1.92578	2.2059	0.553211	0.552677	0.519448	0.541778	1.7233
319.13	2.15378	2.13124	2.13383	2.13962	1.13934	1.01602	0.990215	1.04853	0.583627	0.582005	0.662366	0.609333	1.98838	2.04448	2.01658	2.01648	0.972399	0.93137	0.959906	0.954558	0.388321	0.342018	0.469089	0.399809	1.24573	1.42997	1.43371	1.3698	0.67562	0.656627	0.687766	0.673338	0.78681	0.774303	0.790041	0.783718	1.33441	1.5433	1.48741	1.45504	2.44242	2.23506	1.9086	2.19536	0.534745	0.535762	0.502466	0.524325	1.71622
[truncated: 11 more columns]

## Sheet: Tabel 2S
1. run	Tempeture (°C)	22				30				37				50
	Buffer /pH	8	7.5	7		8	7.5	7		8	7.5	7		8	7.5	7
SH	HEPES	0.2572	0.21095	0.21455		0.51145	0.2735	0.35185		0.23605	0.1767	0.44275		0.1745	0.111	0.1153
	Bis-Tris*	0.2309	0.2267	0.2136		0.2584	0.33345	0.34		0.21965	0.19395	0.21965		0.09805	0.0968	0.15255
	Tris-HCl	0.2623	0.2712	0.29395		0.6228	0.6299	0.26975		0.2421	0.25795	0.2874		0.21805	0.13585	0.12665
	KPi	0.17825	0.14785	0.1511		0.186	0.1495	0.15245		0.1582	0.35465	0.1471		0.201	0.0907	0.0919
NOX	HEPES	0.48925	0.8964	1.20005		1.22275	1.10885	1.12445		0.24505	0.5611	0.6395		0.20225	0.25665	0.20735
	Bis-Tris*	1.1708	1.3061	1.35905		1.11125	1.07355	1.2221		0.46035	0.4414	0.38705		0.22645	0.1903	0.0968
	Tris-HCl	1.04256	0.705	1.1626		1.32239	1.41815	0.9085		0.1553	0.16335	0.16415		0.12455	0.15285	0.16675
	KPi	0.723	0.7048	0.7676		0.78105	0.7116	0.68195		0.1683	0.2493	0.4597		0.1399	0.1156	0.12685
2. run	Tempeture (°C)	22				30				37				50
	Buffer /pH	8	7.5	7		8	7.5	7		8	7.5	7		8	7.5	7
SH	HEPES	0.45375	0.3481	0.3304		0.52295	0.3827	0.389		0.4578	0.45815	0.2777		0.3513	0.28915	0.26375
	Bis-Tris*	0.335	0.32665	0.335		0.5759	0.418	0.38165		0.47945	0.43905	0.47585		0.4258	0.321	0.2704
	Tris-HCl	0.3686	0.4033	0.34165		0.6029	0.49495	0.46285		0.41525	0.5264	0.47825		0.35595	0.36055	0.35965
	KPi	0.26485	0.2471	0.24325		0.23255	0.1844	0.242		0.27185	0.3009	0.2725		0.37135	0.36215	0.3348
NOX	HEPES	1.4692	1.83315	2.19755		2.1904	2.53925	2.38855		0.33015	0.35755	1.8738		0.3373	0.3725	0.35755
	Bis-Tris*	1.9176	2.04905	2.47415		1.8243	1.93405	2.02875		0.76985	1.1534	0.5067		0.466	0.43015	0.0623
	Tris-HCl	2.00673	0.8331	1.46935		2.42407	1.9084	1.8723		0.2405	0.2618	0.34365		0.2914	0.25445	0.2807
	KPi	1.2826	1.2269	1.2721		0.9967	1.2324	1.20035		0.2626	0.8045	1.0526		0.3254	0.2364	0.21085

## Sheet: Table 3S
t
															100 mM
															concentration (mM)
									400 mM						Average	STDEV
								Area	concentration (mM)	Average	STDEV			SH (anaerobic)	21.9	3.5
							negative 1	0	0.0128828	0.0128828	0			SH	23.8	2.8
							negative 2	0	0.0128828					SH (+ catalase)	24.8	3.2
							SH (no FMN, anaerobic) 1	1.81	7.74238	6.99505	0.747327			SH*(anaerobic)	30	0.5
							SH (no FMN, anaerobic) 2	1.46	6.24772					NOX	33.9	4.8
							NOX	4.58	19.5715	19.8918	0.320283
							NOX	4.73	20.2121
							SH1	13.29	56.767	57.8773	0.555157
							SH2	13.55	57.8773
					Calibration	Xyloante
					Intercept	2.34168
					slope	-0.00301675
					R	0.999968

## Sheet: Table 4S
									Area	Normalisation factor	KG, mM	dilution	Final, KG	Average	STDEV	comment
							10 mL	1	0.221	0.8722	0.320594	100	36.7569	36.9633	0.206352
								2	0.118	1.04348	0.387857	100	37.1696
								2	0.121	0.847724	0.247858	100	24.7858	26.4677	1.68183	, - 5 mM because of 10 mM NAD+
								3	77.076		1.40748	20	28.1495
							40 mL	1	2.967	0.977431	0.220281	50	11.2684	11.1463	0.122131	, - 5 mM because of 10 mM NAD+
								2	2.833	0.960069	0.211679	50	11.0241
							50 mL	1	2.35	1.09651	0.167391	50	8.36953	9.09041	0.72088
								2	3.202	1.2352	0.196226	50	9.81129

## Sheet: Figure 1S
time (min)	H2 (μmol/L)
0	2.9186
0.0159667	2.9186
0.03265	3.0235
0.0493167	3.1234
0.066	3.249
0.0828167	3.3651
0.0996833	3.4984				Calibration
0.1165	3.6083				µM	mV
0.133183	3.6953				0	3.74033
0.1501	3.7894				26	50.5931
0.166783	3.8163				778	2310.65
0.183683	3.9612
0.20035	3.9612
0.217017	4.028
0.233683	4.0726
0.250617	4.1226
0.267533	4.1329
0.28445	4.1834
0.301133	4.2428
0.3178	4.2225
0.3345	4.2794
0.351167	4.2932
0.367833	4.2808
0.384517	4.2808
0.401383	4.3101
0.418067	4.3384
0.43475	4.3601
0.45165	4.3499
0.468333	4.2954
0.485	4.3132
0.501917	4.3443
0.518567	4.324
0.53525	4.2867
0.551917	4.2603
0.568833	4.2936
0.585533	4.2936
0.6022	4.3151
0.6189	4.4001
0.63575	3.5667
0.652417
0.669083	4.8006
0.685767	4.6925
0.7027	4.7885
0.7196	3.6793
0.736283	3.4408
0.75295	3.6545
0.769633	3.6545
0.7863	4.5834
0.802983	2.8061
0.8199	3.574
0.83655	3.0039
0.853233	2.9551
0.87015	2.9815
0.886817	2.9628
0.903483	2.9648
0.920383	3.8737
0.937083	2.9089
0.95375	2.947
0.97065	2.947
0.9876	2.932
1.00427	2.9828
1.02095	2.9229
1.03763	2.934
1.0543	2.942
1.07098	2.9332
1.08783	2.945
1.10452	2.9398
1.12122	2.9463
1.13812	2.9408
1.15503	2.9408
1.17195	2.9516
1.18862	2.9305
1.20528	2.9707
1.22222	2.9525
1.23888	2.9281
1.25582	2.9563
1.27273	2.948
1.2894	2.9299
1.30607	2.9307
1.32275	2.9346
1.33967	2.9109
1.35633	2.9109
1.37302	2.9269
1.38992	2.9646
1.4066	2.9575
1.42327	2.9239
1.43995	2.9406
1.45663	2.9799
1.4733	2.9367
1.4902	2.9685
1.50688	2.937
1.5238	2.9281
1.54047	2.9281
1.55713	2.9647
1.57382	2.9454
1.59072	2.938
1.62408	2.8375
1.64098	2.8925
1.65788	2.7624
1.67457	2.6039
1.79202	2.9043
1.8087	2.9657
1.82562	2.977
1.8423	2.9465
1.85918	2.9663
1.87587	2.9462
1.89255	2.9892
1.90945	2.9892
1.92612	2.9398
1.9428	2.9606
1.95973	2.9523
1.9764	2.9757
1.99307	2.9418
2.00975	2.9511
2.0264	2.966
2.0431	2.9544
2.05997	2.9496
2.07663	2.9496
2.09357	2.9496
2.11022	2.9529
2.12692	2.9643
2.14358	2.9476
2.16052	2.9765
2.17718	2.9512
2.19385	2.9757
2.21075	2.9475
2.22743	2.9853
2.24412	2.9512
2.2608	2.958
2.27768	2.958
2.29437	2.9634
2.31105	2.9514
2.3277	2.9665
2.34438	2.971
2.36128	2.9632
2.37795	2.9631
2.39463	2.9834
2.41128	2.9787
2.42818	2.9626
2.44488	2.9453
2.46155	2.9832
2.47847	2.9832
2.49513	2.9657
2.5118	2.9348
2.52872	3.0048
2.54565	2.9679
2.56232	2.9632
2.57923	2.9607
2.59592	2.9773
2.61258	2.977
2.62927	2.9711
2.64593	2.9487
2.66262	2.9487
2.67952	2.9928
2.6962	2.9599
2.71285	2.9583
2.72953	2.9964
2.7462	2.968
2.7631	2.9702
2.77977	2.9919
2.79645	2.9632
2.81312	2.9821
2.8298	2.963
2.84648	2.963
2.86335	2.9774
2.88003	2.9621
2.89695	3.0088
2.91362	2.9915
2.9303	2.9615
2.94697	2.9486
2.96365	2.9789
2.98032	2.9674
2.99722	2.9674
3.0139	2.9952
3.03057	2.9754
3.04747	2.9998
3.06415	2.9857
3.08107	2.9907
3.09775	2.9786
3.11442	2.9601
3.1311	2.9541
3.14798	3.011
3.16468	2.9402
3.18137	2.9718
3.19825	2.9671
3.21493	2.9809
3.23183	2.9806
3.2485	2.9831
3.26518	2.9669
3.28185	3.0036
3.29852	2.9595
3.31545	3.0037
3.33237	2.9778
3.34905	3.0087
3.36597	2.9648
3.38263	3.0146
3.3993	2.9903
3.41598	2.9903
3.43265	2.9827
3.44933	2.986
3.466	2.9783
3.48268	3.0074
3.49937	2.9907
3.51625	2.9901
3.53317	3.0061
3.55008	2.9836
3.56675	2.9783
3.58342	3.0057
3.6001	2.9974
3.61677	2.9932
3.63345	3.0107
3.65013	2.9799
3.667	2.9891
3.68368	3.0138
3.70035	2.9864
3.71702	3.0075
3.7337	2.9716
3.7506	3.0383
3.76727	2.9731
3.78395	2.9731
3.80063	2.9987
3.8173	3.0197
3.83398	3.0334
3.85088	3.0058
3.86778	3.0049
3.88472	3.0028
3.90138	2.9948
3.91807	3.0316
3.935	3.0193
3.95167	2.9772
3.96858	2.9772
3.98525	3.0256
4.00192	3
4.0186	3.0363
4.03528	3.0248
4.05197	3.0342
4.06865	2.9871
4.08533	3.0159
4.10227	3.0112
4.11915	3
4.13607	2.9898
4.15273	2.9898
4.16963	2.9982
4.1863	3.0059
4.2032	3.0256
4.21988	3.0177
4.23657	2.9876
4.25323	3.0126
4.27013	3.0308
4.28682	2.9868
4.30347	3.0274
4.32038	3.0384
4.33707	3.0384
4.35373	3.0196
4.3704	3.0163
4.38707	2.981
4.40373	3.018
4.42042	3.0194
4.43733	3.0281
4.45402	3.0054
4.47068	3.0135
4.48737	3.0134
4.50405	3.0265
4.52072	3.011
4.53758	3.011
4.55425	3.0194
4.57093	3.0092
4.58783	3.0305
4.6045	3.0288
4.62117	3.0155
4.63785	3.0266
4.65478	2.9798
4.67207	3.0409
4.6886	3.0164
4.70528	2.997
4.72198	2.997
4.73887	3.0146
4.7557	3.035
4.77223	3.0037
4.7889	3.0064
4.80582	3.0173
4.82248	3.0382
4.83917	2.986
4.85607	3.0246
4.87275	3.0038
4.88942	3.0327
4.9061	3.0327
4.92277	3.0179
4.93967	3.0444
4.95633	2.9865
4.97302	3.0209
4.98993	3.0214
5.00662	3.0319
5.02352	3.024
5.0402	3.021
5.05688	3.0238
5.07377	3.0435
5.09045	3.0272
5.10712	3.0272
5.1238	3.0069
5.14048	3.0261
5.15715	2.9806
5.17402	3.0267
5.1907	3.0418
5.20738	3.0115
5.22405	3.0214
5.24073	3.0016
5.2574	3.0223
5.2743	3.0159
5.29098	3.0159
5.30765	3.0184
5.32433	3.0382
5.34102	3.0084
5.3579	2.9907
5.37458	3.0132
5.39148	3.0456
5.40817	3.0174
5.4251	3.0317
5.44178	3.0264
5.45847	3.0278
5.47515	3.0278
5.49202	3.0286
5.50895	3.0384
5.52587	3.0219
5.54278	3.0045
5.55945	3.041
5.57613	3.0304
5.59305	3.0371
5.60973	3.0103
5.6264	3.0393
5.64308	3.0395
5.65977	3.0175
5.67668	3.0175
5.69358	3.0268
5.71027	3.0536
5.72693	3.0107
5.74362	3.0353
5.76055	3.0426
5.77742	3.0165
5.7941	3.0466
5.81077	3.0052
5.82745	3.0162
5.84435	3.0162
5.86103	3.0178
5.8777	3.0727
5.8946	3.0366
5.91128	3.0393
5.92795	3.0056
5.94462	3.0049
5.9613	3.0449
5.97822	3.0283
5.99512	3.0482
6.01182	3.0284
6.02848	3.0399
6.0454	3.0399
6.06207	3.0359
6.07873	3.0258
6.0954	3.036
6.11208	3.0418
6.12898	3.0182
6.14567	3.0559
6.16258	3.036
6.17927	3.0316
6.19618	3.07
6.21285	3.0693
6.22953	3.0693
6.24622	3.0236
6.26308	3.0152
6.27977	3.0082
6.29645	3.0458
6.31335	3.0309
6.33003	3.0386
6.3467	2.9984
6.36338	3.0691
6.38005	3.0458
6.39695	3.048
6.41362	3.0537
6.43028	3.0537
6.44697	3.0405
6.46363	3.0411
6.48057	3.0288
6.49747	3.0394
6.51415	3.0198
6.53082	3.0348
6.54748	3.0475
6.56438	3.0229
6.58107	3.0663
6.59773	3.0425
6.61442	3.0509
6.6311	3.0696
6.648	3.0563
6.66468	3.0244
6.68158	3.0345
6.69825	3.0503
6.71492	3.0443
6.7316	3.0479
6.74852	3.0326
6.76518	3.0595
6.78187	3.074
6.79853	3.0549
6.8152	3.0368
6.83212	3.0733
6.84903	3.0483
6.86593	3.0159
6.88262	3.0319
6.8993	3.0619
6.91623	3.0375
6.93315	3.0609
6.95007	3.0277
6.96675	3.041
6.98367	3.0488
7.00035	3.0443
7.01703	3.0366
7.0337	3.0734
7.05062	3.0672
7.06727	3.048
7.08395	3.0484
7.10063	3.0138
7.11753	3.0564
7.1342	3.047
7.15088	3.0698
7.16755	3.0151
7.18425	3.0151
7.20113	3.0722
7.21782	3.0603
7.23472	3.0691
7.25163	3.0528
7.2683	3.0578
7.28498	3.0418
7.30165	3.04
7.31832	3.0779
7.33498	3.0702
7.35165	3.0606
7.36833	3.0606
7.385	3.0345
7.40192	3.0521
7.41858	3.0474
7.43527	3.054
7.45193	3.063
7.4686	3.0495
7.48552	3.08
7.50242	3.0493
7.5191	3.0597
7.53578	3.0434
7.55268	3.0486
7.56937	3.0486
7.58605	3.065
7.60273	3.0529
7.6194	3.0378
7.63608	3.0546
7.65295	3.0547
7.66962	3.0167
7.6863	3.026
7.70298	3.0507
7.71987	3.0551
7.7368	3.0295
7.75347	3.0295
7.77013	3.0699
7.78682	3.0401
7.80347	3.0425
7.82015	3.0497
7.83682	3.0548
7.85372	3.049
7.87038	3.0574
7.88733	3.0499
7.90398	3.0762
7.92067	3.0515
7.93733	3.0515
7.95402	3.0561
7.97092	3.0811
7.9876	3.0401
8.00427	3.0609
8.02092	3.0586
8.03785	3.0594
8.05477	3.0817
8.07145	3.0523
8.08837	3.0803
8.10503	3.0422
8.12172	3.0705
8.13863	3.0705
8.15555	3.0623
8.17222	3.0655
8.1889	3.0288
8.20582	3.0213
8.22248	3.0935
8.23917	3.0656
8.25585	3.0305
8.27278	3.0739
8.2897	3.067
8.30658	3.0529
8.32325	3.0529
8.33993	3.0406
8.35662	3.0807
8.3733	3.0372
8.38997	3.0808
8.40665	3.0189
8.42332	3.0725
8.44022	3.0589
8.4569	3.0459
8.47357	3.0728
8.49025	3.0843
8.50712	3.0654
8.52378	3.0654
8.54048	3.0565
8.55717	3.079
8.57405	3.0709
8.59097	3.0582
8.60765	3.0991
8.62433	3.0231
8.64122	3.0584
8.6579	3.0753
8.67482	3.0516
8.6915	3.0755
8.70842	3.0755
8.7251	3.0674
8.74177	3.0576
8.75843	3.0849
8.77512	3.0688
8.7918	3.065
8.80847	3.0509
8.82538	3.0917
8.84228	3.0729
8.8592	3.0502
8.87587	3.0631
8.89253	3.0631
8.90922	3.0539
8.92612	3.0383
8.9428	3.0639
8.95947	3.0727
8.97615	3.0685
8.99303	3.071
9.0097	3.057
9.02638	3.0535
9.04307	3.0779
9.05975	3.0453
9.07642	3.0522
9.0933	3.058
9.10998	3.058
9.12665	3.0488
9.14333	3.0634
9.16027	3.0531
9.17748	3.0878
9.19383	3.0568
9.2105	3.0781
9.22718	3.0686
9.24385	3.0476
9.26092	3.0683
9.27743	3.0967
9.29437	3.0967
9.31103	3.0123
9.32797	3.0503
9.34462	3.0575
9.3613	3.0714
9.37797	3.0415
9.39463	3.0833
9.41132	3.0756
9.4282	3.0859
9.44487	3.0497
9.46155	3.0729
9.47822	3.0729
9.4949	3.1063
9.51158	3.059
9.52847	2.9541
9.54515	2.6991
9.62898	3.2158
9.64567	3.1566
9.66235	3.1827
9.67902	3.1827
9.69592	3.1346
9.7126	3.1331
9.72927	3.1231
9.74595	3.1212
9.76262	3.0894
9.77952	3.0989
9.79645	3.0921
9.81312	3.1117
9.83002	3.0997
9.8467	3.091
9.86337	3.1161
9.88003	3.0697
9.8967	3.1106
9.91337	3.1037
9.93003	3.0862
9.94672	3.0807
9.96362	3.0619
9.9803	3.1071
9.99722	3.0968
10.0139	3.0778
10.0306	3.065
10.0473	3.0911
10.0641	3.0893
10.0808	3.0638
10.0975	3.0692
10.1142	3.0684
10.1311	3.0744
10.1478	3.0718
10.1644	3.0686
10.1811	3.0629
10.1981	3.0941
10.2147	3.0948
10.2316	3.0786
10.2485	3.0941
10.2652	3.0688
10.2821	3.0666
10.2988	3.1135
10.3157	3.0726
10.3326	3.0731
10.3493	3.1054
10.3662	3.0718
10.3832	3.077
10.3998	3.0685
10.4165	3.0685
10.4332	3.0685
10.4498	3.0658
10.4665	3.1043
10.4832	3.1007

[truncated: 8 more sheets: Figure 2S, Figure 3S, Figure 4S, Figure 5S, Figure 6S, Figure 7S, Figure 8S, Figure 9S]
